# Supplementary material for: Stigmellamultispicata Rociene. & Stonis, an Asian leafminer on Siberian elm, now widespread in eastern North America (Lepidoptera, Nepticulidae)
Source: Zookeys. 2018 Sep 12;(784):95–125. doi: 10.3897/zookeys.784.27296 (PMC6160820; doi:10.3897/zookeys.784.27296)
Supplement: XML Treatment for Stigmella multispicata [file zookeys.784.27296-treatment1.xml]

<!DOCTYPE tp:taxon-treatment
  PUBLIC "-//TaxonX//DTD Taxonomic Treatment Publishing DTD v0 20100105//EN" "tax-treatment-NSO.dtd">
<tp:taxon-treatment xmlns:tp="http://www.plazi.org/taxpub"><tp:treatment-meta><kwd-group><label>Taxon classification</label><kwd><named-content xmlns:xlink="http://www.w3.org/1999/xlink" content-type="kingdom">Animalia</named-content></kwd><kwd><named-content xmlns:xlink="http://www.w3.org/1999/xlink" content-type="order">Lepidoptera</named-content></kwd><kwd><named-content xmlns:xlink="http://www.w3.org/1999/xlink" content-type="family">Nepticulidae</named-content></kwd></kwd-group><mixed-citation publication-type="journal"><person-group><name><surname>van Nieukerken</surname><given-names>Erik J.</given-names></name><name><surname>Gilrein</surname><given-names>Daniel Owen</given-names></name><name><surname>Eiseman</surname><given-names>Charles S.</given-names></name></person-group><article-title><italic><tp:taxon-name><tp:taxon-name-part taxon-name-part-type="genus" reg="Stigmella">Stigmella</tp:taxon-name-part><tp:taxon-name-part taxon-name-part-type="species" reg="multispicata">multispicata</tp:taxon-name-part></tp:taxon-name></italic> Rociene. &amp; Stonis, an Asian leafminer on Siberian elm, now widespread in eastern North America (<tp:taxon-name><tp:taxon-name-part taxon-name-part-type="order">Lepidoptera</tp:taxon-name-part></tp:taxon-name>, <tp:taxon-name><tp:taxon-name-part taxon-name-part-type="family">Nepticulidae</tp:taxon-name-part></tp:taxon-name>)</article-title><source>Zookeys</source><day>12</day><month>9</month><year>2018</year><volume>2018</volume><issue>784</issue><fpage>95</fpage><lpage>125</lpage><pub-id pub-id-type="doi">10.3897/zookeys.784.27296</pub-id></mixed-citation></tp:treatment-meta><tp:nomenclature><tp:taxon-name>
            <tp:taxon-name-part taxon-name-part-type="genus" reg="Stigmella">Stigmella</tp:taxon-name-part>
            <tp:taxon-name-part taxon-name-part-type="species" reg="multispicata">multispicata</tp:taxon-name-part>
          </tp:taxon-name><tp:taxon-authority>Rocienė &amp; Stonis</tp:taxon-authority><xref ref-type="fig" rid="F1">Figures 1</xref><xref ref-type="fig" rid="F1">, 2</xref><xref ref-type="fig" rid="F2">, 5–6</xref><xref ref-type="fig" rid="F3">, 7–9</xref><xref ref-type="fig" rid="F3">, 12</xref><xref ref-type="fig" rid="F4">, 14</xref><xref ref-type="fig" rid="F4">, 16</xref><xref ref-type="fig" rid="F4">, 18</xref><xref ref-type="fig" rid="F5">, 19–25</xref><xref ref-type="fig" rid="F6">, 26</xref><xref ref-type="fig" rid="F7">, 28</xref><xref ref-type="fig" rid="F7">, 29</xref><tp:nomenclature-citation-list><tp:nomenclature-citation><tp:taxon-name>
                <tp:taxon-name-part taxon-name-part-type="genus" reg="Stigmella">Stigmella</tp:taxon-name-part>
                <tp:taxon-name-part taxon-name-part-type="species" reg="multispicata">multispicata</tp:taxon-name-part>
              </tp:taxon-name><comment>Rocienė &amp; Stonis in Stonis &amp; Rocienė, 2014: 205. Holotype ♂, Russia, Primorskiy Kray, 20 km E Ussuriysk, Gornotayezhnoe, Biological Station, 8.viii.2011, leg. A. Rocienė, genitalia slide no. AG427 (<named-content xmlns:xlink="http://www.w3.org/1999/xlink" content-type="dwc:institutional_code" xlink:type="simple">ZIN</named-content>) [not examined].</comment></tp:nomenclature-citation><tp:nomenclature-citation><tp:taxon-name>
                <tp:taxon-name-part taxon-name-part-type="genus" reg="Stigmella">Stigmella</tp:taxon-name-part>
                <tp:taxon-name-part taxon-name-part-type="species" reg="multispicata">multispicata</tp:taxon-name-part>
              </tp:taxon-name><comment>; van <xref ref-type="bibr" rid="B40">Nieukerken et al. 2016</xref>: 106, 173 [moved to <tp:taxon-name><tp:taxon-name-part taxon-name-part-type="genus" reg="Stigmella">S.</tp:taxon-name-part><tp:taxon-name-part taxon-name-part-type="species" reg="ulmivora">ulmivora</tp:taxon-name-part></tp:taxon-name> group].</comment></tp:nomenclature-citation></tp:nomenclature-citation-list></tp:nomenclature><tp:treatment-sec sec-type="diagnosis" id="SECID0E6VAE"><title>Diagnosis.</title><p>In North America <italic><tp:taxon-name><tp:taxon-name-part taxon-name-part-type="genus" reg="Stigmella">S.</tp:taxon-name-part><tp:taxon-name-part taxon-name-part-type="species" reg="multispicata">multispicata</tp:taxon-name-part></tp:taxon-name></italic> is the only <italic><tp:taxon-name><tp:taxon-name-part taxon-name-part-type="genus" reg="Stigmella">Stigmella</tp:taxon-name-part></tp:taxon-name></italic> species with the combination of black frontal tuft, white collar, and single fascia. <italic><tp:taxon-name><tp:taxon-name-part taxon-name-part-type="genus" reg="Stigmella">Stigmella</tp:taxon-name-part><tp:taxon-name-part taxon-name-part-type="species" reg="quercipulchella">quercipulchella</tp:taxon-name-part></tp:taxon-name></italic> (Chambers, 1882) is relatively similar, but has an additional silver patch at tornus, is slightly larger and has more strongly purple reflections across the forewings. This combination of characters is also diagnostic in East Asia, but there remains a possibility that similar species will be discovered. From the closely related European <italic><tp:taxon-name><tp:taxon-name-part taxon-name-part-type="genus" reg="Stigmella">S.</tp:taxon-name-part><tp:taxon-name-part taxon-name-part-type="species" reg="ulmivora">ulmivora</tp:taxon-name-part></tp:taxon-name></italic> it differs by the white collar (dark in <italic><tp:taxon-name><tp:taxon-name-part taxon-name-part-type="genus" reg="Stigmella"/><tp:taxon-name-part taxon-name-part-type="species" reg="ulmivora">ulmivora</tp:taxon-name-part></tp:taxon-name></italic>) and the entirely dark antennae (those of <italic><tp:taxon-name><tp:taxon-name-part taxon-name-part-type="genus" reg="Stigmella">S.</tp:taxon-name-part><tp:taxon-name-part taxon-name-part-type="species" reg="ulmivora">ulmivora</tp:taxon-name-part></tp:taxon-name></italic> have the distal 7–8 flagellomeres white); <italic><tp:taxon-name><tp:taxon-name-part taxon-name-part-type="genus" reg="Stigmella">S.</tp:taxon-name-part><tp:taxon-name-part taxon-name-part-type="species" reg="ulmivora">ulmivora</tp:taxon-name-part></tp:taxon-name></italic> is also slightly larger and has more antennal segments. The female of <italic><tp:taxon-name><tp:taxon-name-part taxon-name-part-type="genus" reg="Stigmella">S.</tp:taxon-name-part><tp:taxon-name-part taxon-name-part-type="species" reg="multispicata">multispicata</tp:taxon-name-part></tp:taxon-name></italic> differs from all more or less similar species by the obvious long ovipositor, visible even without dissection.</p><p>Male genitalia differ from those of <italic><tp:taxon-name><tp:taxon-name-part taxon-name-part-type="genus" reg="Stigmella">S.</tp:taxon-name-part><tp:taxon-name-part taxon-name-part-type="species" reg="ulmivora">ulmivora</tp:taxon-name-part></tp:taxon-name></italic> in the shallowly indented uncus and the very short sublateral processes of the transtilla; the female genitalia are easily recognized by the long apophyses; the ductus spermathecae has no spines in contrast to <italic><tp:taxon-name><tp:taxon-name-part taxon-name-part-type="genus" reg="Stigmella">S.</tp:taxon-name-part><tp:taxon-name-part taxon-name-part-type="species" reg="ulmivora">ulmivora</tp:taxon-name-part></tp:taxon-name></italic>. Some species in the <italic><tp:taxon-name><tp:taxon-name-part taxon-name-part-type="genus" reg="Stigmella">S.</tp:taxon-name-part><tp:taxon-name-part taxon-name-part-type="species" reg="rhamnella">rhamnella</tp:taxon-name-part></tp:taxon-name></italic> group have superficially similar male genitalia, but they have no juxta, and the moths are externally very different.</p><p><italic><tp:taxon-name><tp:taxon-name-part taxon-name-part-type="genus" reg="Stigmella">Stigmella</tp:taxon-name-part><tp:taxon-name-part taxon-name-part-type="species" reg="multispicata">multispicata</tp:taxon-name-part></tp:taxon-name></italic> leafmines are characterized by the egg placement on the leaf underside in vein axils, larval exit on leaf underside, and green to blue-green larval color.</p></tp:treatment-sec><tp:treatment-sec sec-type="redescription" id="SECID0EI1AE"><title>Redescription.</title><p>Male (Figs <xref ref-type="fig" rid="F1">1</xref>, <xref ref-type="fig" rid="F2">5</xref>, <xref ref-type="fig" rid="F2">6</xref>). Forewing length 1.8–1.9 mm (1.8 ± 0.1, 9), wingspan 3.7–4.1 mm. Head: frontal tuft black, collar cream white. Scape cream white. Antenna fuscous, short, with 21–24 segments (22.8 ± 1.1, 5), ratio to forewing length 12–13 segments/mm. Thorax and forewing shining fuscous bronze, in some lights appearing greenish, a silver fascia at 2/3, apex darker fuscous, terminal cilia concolorous, underside dark fuscous. Hindwing grey-brown. Abdomen brown, without visible anal tufts.</p><fig id="F1" position="float" orientation="portrait"><label>Figures 1–4.</label><caption><p><italic><tp:taxon-name><tp:taxon-name-part taxon-name-part-type="genus" reg="Stigmella">Stigmella</tp:taxon-name-part></tp:taxon-name></italic> species, adult habitus. <bold>1</bold><italic><tp:taxon-name><tp:taxon-name-part taxon-name-part-type="genus" reg="Stigmella">S.</tp:taxon-name-part><tp:taxon-name-part taxon-name-part-type="species" reg="multispicata">multispicata</tp:taxon-name-part></tp:taxon-name></italic>, male, USA, Indiana, <named-content xmlns:xlink="http://www.w3.org/1999/xlink" content-type="dwc:institutional_code" xlink:type="simple">RMNH</named-content>.INS.24511 <bold>2</bold><italic><tp:taxon-name><tp:taxon-name-part taxon-name-part-type="genus" reg="Stigmella">S.</tp:taxon-name-part><tp:taxon-name-part taxon-name-part-type="species" reg="multispicata">multispicata</tp:taxon-name-part></tp:taxon-name></italic>, female, USA, Indiana, 10.viii.2010 <bold>3</bold><italic><tp:taxon-name><tp:taxon-name-part taxon-name-part-type="genus" reg="Stigmella">S.</tp:taxon-name-part><tp:taxon-name-part taxon-name-part-type="species" reg="ulmivora">ulmivora</tp:taxon-name-part></tp:taxon-name></italic>, male, Netherlands, <named-content xmlns:xlink="http://www.w3.org/1999/xlink" content-type="dwc:institutional_code" xlink:type="simple">RMNH</named-content>.INS.15496 <bold>4</bold><italic><tp:taxon-name><tp:taxon-name-part taxon-name-part-type="genus" reg="Stigmella">S.</tp:taxon-name-part><tp:taxon-name-part taxon-name-part-type="species" reg="ulmivora">ulmivora</tp:taxon-name-part></tp:taxon-name></italic>, female, Netherlands, <named-content xmlns:xlink="http://www.w3.org/1999/xlink" content-type="dwc:institutional_code" xlink:type="simple">RMNH</named-content>.INS.15497. Scale bars 1 mm. Photographs C. Doorenweerd (1), E.J. van Nieukerken.</p></caption><graphic xmlns:xlink="http://www.w3.org/1999/xlink" xlink:href="zookeys-784-095-g001.jpg" position="float" orientation="portrait" xlink:type="simple" id="oo_228351.jpg"/></fig><p>Female (Figure <xref ref-type="fig" rid="F1">2</xref>). Forewing length 1.8–2.2 mm (1.9 ± 0.2, 7), wingspan 4.0–4.3 mm. Antenna with 18–20 segments (18.3 ± 0.8, 6), ratio to forewing length 8–11 segments/mm. Otherwise as male, abdomen with conspicuous long protruding ovipositor, with small anal tufts.</p><p>Male genitalia (Figs <xref ref-type="fig" rid="F3">7–9</xref>, <xref ref-type="fig" rid="F3">12</xref>). Capsule length 190–235 μm (215.6 ± 23.0, 3), 1.1–1.2× as long as wide. Vinculum anteriorly with pointed and anteriorly protruding lateral corners. Uncus with shallow lobes, widely separated. Gnathos with widely separated posterior processes, running parallel. Valva length 170–185 μm (177.2 ± 5.0, 3), narrow, 2.5–3.0× as long as wide, distally becoming narrower, slightly curved inwards, transtilla with pointed corners, sublateral processes almost absent (Figure <xref ref-type="fig" rid="F3">12</xref>). Juxta present, haltere-shaped, with triangular point distally. Phallus 320–330 μm (323.4 ± 4.8, 3), 2.3–2.9× as long as wide; vesica with many relatively stout cornuti, varying from long-pointed to broadly triangular, with anterior cornuti smaller.</p><fig id="F2" position="float" orientation="portrait"><label>Figures 5–6.</label><caption><p><italic><tp:taxon-name><tp:taxon-name-part taxon-name-part-type="genus" reg="Stigmella">Stigmella</tp:taxon-name-part><tp:taxon-name-part taxon-name-part-type="species" reg="multispicata">multispicata</tp:taxon-name-part></tp:taxon-name></italic>, dead male moths, unmounted, both from USA, Iowa. <bold>5</bold> 26.ix.2014 <bold>6</bold> 27.vii.2014. Scale bars: 1 mm. Photographs M.J. Hatfield.</p></caption><graphic xmlns:xlink="http://www.w3.org/1999/xlink" xlink:href="zookeys-784-095-g002.jpg" position="float" orientation="portrait" xlink:type="simple" id="oo_228352.jpg"/></fig><fig id="F3" position="float" orientation="portrait"><label>Figures 7–13.</label><caption><p><italic><tp:taxon-name><tp:taxon-name-part taxon-name-part-type="genus" reg="Stigmella">Stigmella</tp:taxon-name-part></tp:taxon-name></italic> species, male genitalia in ventral view. <bold>7</bold>, <bold>8</bold>, <bold>12</bold><italic><tp:taxon-name><tp:taxon-name-part taxon-name-part-type="genus" reg="Stigmella">S.</tp:taxon-name-part><tp:taxon-name-part taxon-name-part-type="species" reg="multispicata">multispicata</tp:taxon-name-part></tp:taxon-name></italic>, slide EvN4511, <named-content xmlns:xlink="http://www.w3.org/1999/xlink" content-type="dwc:institutional_code" xlink:type="simple">RMNH</named-content>.INS.24511 <bold>9</bold><italic><tp:taxon-name><tp:taxon-name-part taxon-name-part-type="genus" reg="Stigmella">S.</tp:taxon-name-part><tp:taxon-name-part taxon-name-part-type="species" reg="multispicata">multispicata</tp:taxon-name-part></tp:taxon-name></italic>, slide JCK8417 <bold>10, 11, 13</bold><italic><tp:taxon-name><tp:taxon-name-part taxon-name-part-type="genus" reg="Stigmella">S.</tp:taxon-name-part><tp:taxon-name-part taxon-name-part-type="species" reg="ulmivora">ulmivora</tp:taxon-name-part></tp:taxon-name></italic>, slide VU0440, <named-content xmlns:xlink="http://www.w3.org/1999/xlink" content-type="dwc:institutional_code" xlink:type="simple">RMNH</named-content>.INS.20440. <bold>12</bold> and <bold>13</bold> show the difference in transtilla. Scale bars: 100 μm. Photographs E.J. van Nieukerken.</p></caption><graphic xmlns:xlink="http://www.w3.org/1999/xlink" xlink:href="zookeys-784-095-g003.jpg" position="float" orientation="portrait" xlink:type="simple" id="oo_228353.jpg"/></fig><p>Female genitalia (Figs <xref ref-type="fig" rid="F4">14</xref>, <xref ref-type="fig" rid="F4">16</xref>, <xref ref-type="fig" rid="F4">18</xref>). No anal papillae; T8 narrow, anterior and posterior apophyses long and narrow, anterior ones longer (ca 290 μm) than posterior (ca 235 μm). Bursa length ca 810 μm; accessory sac strongly curved. Corpus bursae completely covered with relatively distinct pectinations; accessory sac and vestibulum without sclerotizations. Ductus spermathecae originating from accessory sac, with many narrow and indistinct convolutions.</p><fig id="F4" position="float" orientation="portrait"><label>Figures 14–18.</label><caption><p><italic><tp:taxon-name><tp:taxon-name-part taxon-name-part-type="genus" reg="Stigmella">Stigmella</tp:taxon-name-part></tp:taxon-name></italic> species, female genitalia. <bold>14</bold>, <bold>16</bold>, <bold>18</bold><italic><tp:taxon-name><tp:taxon-name-part taxon-name-part-type="genus" reg="Stigmella">S.</tp:taxon-name-part><tp:taxon-name-part taxon-name-part-type="species" reg="multispicata">multispicata</tp:taxon-name-part></tp:taxon-name></italic>, slide JCK8416 <bold>15</bold><italic><tp:taxon-name><tp:taxon-name-part taxon-name-part-type="genus" reg="Stigmella">S.</tp:taxon-name-part><tp:taxon-name-part taxon-name-part-type="species" reg="ulmivora">ulmivora</tp:taxon-name-part></tp:taxon-name></italic>, slide VU1638, <named-content xmlns:xlink="http://www.w3.org/1999/xlink" content-type="dwc:institutional_code" xlink:type="simple">RMNH</named-content>.INS.21638 <bold>17</bold><italic><tp:taxon-name><tp:taxon-name-part taxon-name-part-type="genus" reg="Stigmella">S.</tp:taxon-name-part><tp:taxon-name-part taxon-name-part-type="species" reg="ulmivora">ulmivora</tp:taxon-name-part></tp:taxon-name></italic>, slide VU1769, <named-content xmlns:xlink="http://www.w3.org/1999/xlink" content-type="dwc:institutional_code" xlink:type="simple">RMNH</named-content>.INS.21769. Scale bars: 200 μm (14, 15), 100 μm. Photographs E.J. van Nieukerken.</p></caption><graphic xmlns:xlink="http://www.w3.org/1999/xlink" xlink:href="zookeys-784-095-g004.jpg" position="float" orientation="portrait" xlink:type="simple" id="oo_228354.jpg"/></fig><p>Larva (Figs <xref ref-type="fig" rid="F5">23</xref>, <xref ref-type="fig" rid="F5">25</xref>, <xref ref-type="fig" rid="F6">26</xref>). Head-capsule length 290 μm, width 315 μm.</p><fig id="F5" position="float" orientation="portrait"><label>Figures 19–25.</label><caption><p><italic><tp:taxon-name><tp:taxon-name-part taxon-name-part-type="genus" reg="Stigmella">Stigmella</tp:taxon-name-part><tp:taxon-name-part taxon-name-part-type="species" reg="multispicata">multispicata</tp:taxon-name-part></tp:taxon-name></italic>, immature stages and leafmines on <italic><tp:taxon-name><tp:taxon-name-part taxon-name-part-type="genus" reg="Ulmus">Ulmus</tp:taxon-name-part><tp:taxon-name-part taxon-name-part-type="species" reg="pumila">pumila</tp:taxon-name-part></tp:taxon-name></italic>. <bold>19</bold> leafmine of barcoded larva, <named-content xmlns:xlink="http://www.w3.org/1999/xlink" content-type="dwc:institutional_code" xlink:type="simple">RMNH</named-content>.INS.30070. China, Beijing <bold>20</bold> leafmine with dead larva, same locality <bold>21–25</bold> all from NY, Sagaponack, 23.x.2015 and 28.x.2015 (cocoon) <bold>25</bold> showing large number of emerged larvae on plastic sheet. Scale bars: 5 mm. Photographs E.J. van Nieukerken (<bold>19, 20</bold>), D.O. Gilrein (<bold>21–25</bold>).</p></caption><graphic xmlns:xlink="http://www.w3.org/1999/xlink" xlink:href="zookeys-784-095-g005.jpg" position="float" orientation="portrait" xlink:type="simple" id="oo_228355.jpg"/></fig></tp:treatment-sec><tp:treatment-sec sec-type="biology" id="SECID0EIGAG"><title>Biology.</title><p><italic>Host plants. <tp:taxon-name><tp:taxon-name-part taxon-name-part-type="genus" reg="Ulmus">Ulmus</tp:taxon-name-part><tp:taxon-name-part taxon-name-part-type="species" reg="pumila">pumila</tp:taxon-name-part></tp:taxon-name></italic> L. (<tp:taxon-name><tp:taxon-name-part taxon-name-part-type="family">Ulmaceae</tp:taxon-name-part></tp:taxon-name>), Siberian elm, a widespread tree in East Asia, cultivated globally in temperate climates, widely planted in North America. Vacated mines presumably representing this species were also collected in China on <italic><tp:taxon-name><tp:taxon-name-part taxon-name-part-type="genus" reg="Ulmus">Ulmus</tp:taxon-name-part><tp:taxon-name-part taxon-name-part-type="species" reg="macrocarpa">macrocarpa</tp:taxon-name-part></tp:taxon-name></italic> Hance, Large-fruited elm.</p><p><italic><tp:taxon-name><tp:taxon-name-part taxon-name-part-type="genus" reg="Leafmine">Leafmine</tp:taxon-name-part></tp:taxon-name></italic> (Figs <xref ref-type="fig" rid="F5">19–22</xref>). Egg always deposited in vein axils on leaf underside, beneath the trichomes; leafmine a long narrow upper side gallery or corridor mine, running through leaf, usually not along veins and not crossing midrib; slightly curved, but many mines make a U-turn near the end. Frass initially in narrow medial black line, later becoming contorted, brown and almost filling mine. Larval exit on leaf underside.</p><p><italic>Larva</italic> (Figs <xref ref-type="fig" rid="F5">23</xref>, <xref ref-type="fig" rid="F5">25</xref>, <xref ref-type="fig" rid="F6">26</xref>). Bright green to blue-green, probably feeding with venter upwards (analogy with <italic><tp:taxon-name><tp:taxon-name-part taxon-name-part-type="genus" reg="Stigmella">S.</tp:taxon-name-part><tp:taxon-name-part taxon-name-part-type="species" reg="ulmivora">ulmivora</tp:taxon-name-part></tp:taxon-name></italic>, but not positively observed); head capsule translucent brown. Larvae descending by silken threads, sometimes en masse, spinning a brown cocoon on debris.</p><fig id="F6" position="float" orientation="portrait"><label>Figures 26–27.</label><caption><p><italic><tp:taxon-name><tp:taxon-name-part taxon-name-part-type="genus" reg="Stigmella">Stigmella</tp:taxon-name-part></tp:taxon-name></italic> species, larval headcapsules, dorsal view. <bold>26</bold><italic><tp:taxon-name><tp:taxon-name-part taxon-name-part-type="genus" reg="Stigmella">S.</tp:taxon-name-part><tp:taxon-name-part taxon-name-part-type="species" reg="multispicata">multispicata</tp:taxon-name-part></tp:taxon-name></italic>, <named-content xmlns:xlink="http://www.w3.org/1999/xlink" content-type="dwc:institutional_code" xlink:type="simple">RMNH</named-content>.INS.30698 <bold>27</bold><italic><tp:taxon-name><tp:taxon-name-part taxon-name-part-type="genus" reg="Stigmella">S.</tp:taxon-name-part><tp:taxon-name-part taxon-name-part-type="species" reg="ulmivora">ulmivora</tp:taxon-name-part></tp:taxon-name></italic>, <named-content xmlns:xlink="http://www.w3.org/1999/xlink" content-type="dwc:institutional_code" xlink:type="simple">RMNH</named-content>.INS.18871. Scale bars: 100 μm. Photographs E.J. van Nieukerken.</p></caption><graphic xmlns:xlink="http://www.w3.org/1999/xlink" xlink:href="zookeys-784-095-g006.jpg" position="float" orientation="portrait" xlink:type="simple" id="oo_228356.jpg"/></fig><p><italic>Life history.</italic> Larvae and leafmines found in China in October; in North America larvae were observed from 15 June to mid-July and from 19 October to 6 November. Moths were found on 26 May and from 8 July throughout August to 6 September (with a peak between 10 and 15 August), a few late records from 22 and 26 September and 2 October. Moths reared from October mines emerged in the laboratory between 25 March and 19 May. The species has at least two annual generations, maybe more. Adults are frequently found at light.</p></tp:treatment-sec><tp:treatment-sec sec-type="distribution" id="SECID0EOKAG"><title>Distribution</title><p>(Figs <xref ref-type="fig" rid="F7">28</xref>, <xref ref-type="fig" rid="F7">29</xref>). Presumed to be native in Russia: Primorye and China: Beijing. Almost certainly introduced in North America: Canada: Ontario, Québec; United States: Illinois, Indiana, Iowa, Maryland, Massachusetts, Minnesota, New York, Ohio, Tennessee, Wisconsin. The species has been found in the urban environment, in farmland and in more natural habitats. Table <xref ref-type="table" rid="T1">1</xref> lists the online photographs that we recognized as representing <italic><tp:taxon-name><tp:taxon-name-part taxon-name-part-type="genus" reg="Stigmella">S.</tp:taxon-name-part><tp:taxon-name-part taxon-name-part-type="species" reg="multispicata">multispicata</tp:taxon-name-part></tp:taxon-name></italic>.</p><fig id="F7" position="float" orientation="portrait"><label>Figures 28–29.</label><caption><p><italic><tp:taxon-name><tp:taxon-name-part taxon-name-part-type="genus" reg="Stigmella">Stigmella</tp:taxon-name-part><tp:taxon-name-part taxon-name-part-type="species" reg="multispicata">multispicata</tp:taxon-name-part></tp:taxon-name></italic>, distribution.</p></caption><graphic xmlns:xlink="http://www.w3.org/1999/xlink" xlink:href="zookeys-784-095-g007.jpg" position="float" orientation="portrait" xlink:type="simple" id="oo_228357.jpg"/></fig></tp:treatment-sec><tp:treatment-sec sec-type="DNA barcodes" id="SECID0EMMAG"><title>DNA barcodes.</title><p>All eight barcodes belong to <abbrev xmlns:xlink="http://www.w3.org/1999/xlink" content-type="institution" xlink:title="Barcode Index Number" id="ABBRID0ESMAG" xlink:type="simple">BIN</abbrev><abbrev xmlns:xlink="http://www.w3.org/1999/xlink" content-type="institution" xlink:title="Barcode of Life Data Systems" id="ABBRID0EXMAG" xlink:type="simple">BOLD</abbrev>:ACP7362. All North American barcodes are 100% identical; the single Chinese one differs in 11 basepairs (1.7%). The nearest neighbor, at 6.3%, is <italic><tp:taxon-name><tp:taxon-name-part taxon-name-part-type="genus" reg="Stigmella">Stigmella</tp:taxon-name-part><tp:taxon-name-part taxon-name-part-type="species" reg="ulmivora">ulmivora</tp:taxon-name-part></tp:taxon-name></italic> (Figure <xref ref-type="fig" rid="F12">44</xref>).</p></tp:treatment-sec><tp:treatment-sec sec-type="remarks" id="SECID0ELNAG"><title>Remarks.</title><p>The extensive collections of Chinese microlepidoptera of Nankai University were searched in vain for this species (Li Houhun, personal communication to EvN). It is possible that specimens can be found in other collections in China, such as the Zoological Institute in Beijing.</p></tp:treatment-sec><tp:treatment-sec sec-type="material" id="SECID0EQNAG"><title>Material examined.</title><p>19♂, 26♀, 3 sex undetermined, 5 larvae, mines. <bold>China</bold>: 1 larva (green, dried out, destructively extracted for DNA), China, Beijing, Beijng Botanical garden – Wofosi, E.J. van Nieukerken &amp; S. Richter, 17.x.2013, EvN no 2013117–M, <italic><tp:taxon-name><tp:taxon-name-part taxon-name-part-type="genus" reg="Ulmus">Ulmus</tp:taxon-name-part><tp:taxon-name-part taxon-name-part-type="species" reg="pumila">pumila</tp:taxon-name-part></tp:taxon-name></italic>, <named-content xmlns:xlink="http://www.w3.org/1999/xlink" content-type="dwc:verbatimCoordinates" xlink:type="simple"><named-content content-type="geo-json" specific-use="{&#34;type&#34;:&#34;Point&#34;,&#34;coordinates&#34;:[116.204190,40.004170]}" id="NCID0EGOAG" xlink:type="simple">N40.00417, E116.20419</named-content></named-content>, 108 m, <named-content xmlns:xlink="http://www.w3.org/1999/xlink" content-type="dwc:institutional_code" xlink:type="simple">RMNH</named-content>.INS.30070; 1 mine from which previous larva was taken, <named-content xmlns:xlink="http://www.w3.org/1999/xlink" content-type="dwc:institutional_code" xlink:type="simple">RMNH</named-content>.INS.43922; 1 mine with dead larva, same data, EvN no 2013117–H, <named-content xmlns:xlink="http://www.w3.org/1999/xlink" content-type="dwc:institutional_code" xlink:type="simple">RMNH</named-content>.INS.43923 (all <named-content xmlns:xlink="http://www.w3.org/1999/xlink" content-type="dwc:institutional_code" xlink:type="simple">RMNH</named-content>).</p><p><bold>Canada</bold>: 1♂,1♀ (in ethanol 96%), Ontario, Toronto, Etobicoke School of the Arts, EQP–CLL–602, Brad Schumacher, 22–28.ix.2014, GMP#05745, Malaise trap, <named-content xmlns:xlink="http://www.w3.org/1999/xlink" content-type="dwc:verbatimCoordinates" xlink:type="simple"><named-content content-type="geo-json" specific-use="{&#34;type&#34;:&#34;Point&#34;,&#34;coordinates&#34;:[-79.504000,43.631000]}" id="NCID0EGPAG" xlink:type="simple">N43.631, W79.504</named-content></named-content>, 109 m, BIOUG16150–E04, BIOUG16150–E05 (<named-content xmlns:xlink="http://www.w3.org/1999/xlink" content-type="dwc:institutional_code" xlink:type="simple">BIOUG</named-content>); 1 vacated leafmine, Ontario, Ottawa, Bayview Rd., E.J. van Nieukerken, 12.vii.2018, <italic><tp:taxon-name><tp:taxon-name-part taxon-name-part-type="genus" reg="Ulmus">U.</tp:taxon-name-part><tp:taxon-name-part taxon-name-part-type="species" reg="pumila">pumila</tp:taxon-name-part></tp:taxon-name></italic>, amidst 100’s of mines of <italic><tp:taxon-name><tp:taxon-name-part taxon-name-part-type="genus" reg="Orchestes">Orchestes</tp:taxon-name-part><tp:taxon-name-part taxon-name-part-type="species" reg="steppensis">steppensis</tp:taxon-name-part></tp:taxon-name></italic>, EvN no 2018080H, <named-content xmlns:xlink="http://www.w3.org/1999/xlink" content-type="dwc:verbatimCoordinates" xlink:type="simple"><named-content content-type="geo-json" specific-use="{&#34;type&#34;:&#34;Point&#34;,&#34;coordinates&#34;:[-75.724740,45.408190]}" id="NCID0EJQAG" xlink:type="simple">N45.40819, W75.72474</named-content></named-content>, <named-content xmlns:xlink="http://www.w3.org/1999/xlink" content-type="dwc:institutional_code" xlink:type="simple">RMNH</named-content>.INS.45003 (<named-content xmlns:xlink="http://www.w3.org/1999/xlink" content-type="dwc:institutional_code" xlink:type="simple">RMNH</named-content>); 4 vacated mines, Québec, Montreal, Old Montreal, Avenue de l’Hotel de Ville, E.J. van Nieukerken, 1.viii.2018, <italic><tp:taxon-name><tp:taxon-name-part taxon-name-part-type="genus" reg="Ulmus">U.</tp:taxon-name-part><tp:taxon-name-part taxon-name-part-type="species" reg="pumila">pumila</tp:taxon-name-part></tp:taxon-name></italic>, EvN no 2018101-H, <named-content xmlns:xlink="http://www.w3.org/1999/xlink" content-type="dwc:verbatimCoordinates" xlink:type="simple"><named-content content-type="geo-json" specific-use="{&#34;type&#34;:&#34;Point&#34;,&#34;coordinates&#34;:[-73.556040,45.508940]}" id="NCID0EGRAG" xlink:type="simple">N45.50894, W73.55604</named-content></named-content>, <named-content xmlns:xlink="http://www.w3.org/1999/xlink" content-type="dwc:institutional_code" xlink:type="simple">RMNH</named-content>.INS.45004 (<named-content xmlns:xlink="http://www.w3.org/1999/xlink" content-type="dwc:institutional_code" xlink:type="simple">RMNH</named-content>).</p><p><bold>United States</bold>: 1♀, Indiana, St. Joseph Co., J. Vargo, 26.v.2010, <named-content xmlns:xlink="http://www.w3.org/1999/xlink" content-type="dwc:verbatimCoordinates" xlink:type="simple"><named-content content-type="geo-json" specific-use="{&#34;type&#34;:&#34;Point&#34;,&#34;coordinates&#34;:[-86.136944,41.629444]}" id="NCID0E3RAG" xlink:type="simple">N 41.37’46.2”–W 86.08’13.9”</named-content></named-content>, [<named-content xmlns:xlink="http://www.w3.org/1999/xlink" content-type="dwc:verbatimCoordinates" xlink:type="simple"><named-content content-type="geo-json" specific-use="{&#34;type&#34;:&#34;Point&#34;,&#34;coordinates&#34;:[-86.137190,41.629500]}" id="NCID0EESAG" xlink:type="simple">N41.62950, W86.13719</named-content></named-content>] (<named-content xmlns:xlink="http://www.w3.org/1999/xlink" content-type="dwc:institutional_code" xlink:type="simple">USNM</named-content>); 1♂, same locality, 2.viii.2010 (<named-content xmlns:xlink="http://www.w3.org/1999/xlink" content-type="dwc:institutional_code" xlink:type="simple">USNM</named-content>); 5♂, 4♀, same locality, 10.viii.2010, genitalia slides JCK8416, JCK8417 (♂), JCK8617, <named-content xmlns:xlink="http://www.w3.org/1999/xlink" content-type="dwc:institutional_code" xlink:type="simple">RMNH</named-content>.INS.15499 (<named-content xmlns:xlink="http://www.w3.org/1999/xlink" content-type="dwc:institutional_code" xlink:type="simple">RMNH</named-content>, <abbrev xmlns:xlink="http://www.w3.org/1999/xlink" content-type="institution" xlink:title="Mississippi Entomological Museum, Starkville, Mississippi, United States" id="ABBRID0E4SAG" xlink:type="simple">MEM</abbrev>, <named-content xmlns:xlink="http://www.w3.org/1999/xlink" content-type="dwc:institutional_code" xlink:type="simple">USNM</named-content>); 1♂, same locality, 13.viii.2010, genitalia slide EvN4511, <named-content xmlns:xlink="http://www.w3.org/1999/xlink" content-type="dwc:institutional_code" xlink:type="simple">RMNH</named-content>.INS.24511 (<named-content xmlns:xlink="http://www.w3.org/1999/xlink" content-type="dwc:institutional_code" xlink:type="simple">RMNH</named-content>); 1♂, same locality, 11.viii.2010 (<abbrev xmlns:xlink="http://www.w3.org/1999/xlink" content-type="institution" xlink:title="Mississippi Entomological Museum, Starkville, Mississippi, United States" id="ABBRID0ERTAG" xlink:type="simple">MEM</abbrev>); 1♀, same locality, 13.viii.2010 (<named-content xmlns:xlink="http://www.w3.org/1999/xlink" content-type="dwc:institutional_code" xlink:type="simple">USNM</named-content>); 5♂, 16♀, same locality, 15.viii.2010 (<abbrev xmlns:xlink="http://www.w3.org/1999/xlink" content-type="institution" xlink:title="Mississippi Entomological Museum, Starkville, Mississippi, United States" id="ABBRID0E2TAG" xlink:type="simple">MEM</abbrev>, <named-content xmlns:xlink="http://www.w3.org/1999/xlink" content-type="dwc:institutional_code" xlink:type="simple">RMNH</named-content>); 1♀, same locality, 28.viii.2010 (<abbrev xmlns:xlink="http://www.w3.org/1999/xlink" content-type="institution" xlink:title="Mississippi Entomological Museum, Starkville, Mississippi, United States" id="ABBRID0EFUAG" xlink:type="simple">MEM</abbrev>); 1♂, 2♀, same locality, 6.ix.2010 (<named-content xmlns:xlink="http://www.w3.org/1999/xlink" content-type="dwc:institutional_code" xlink:type="simple">USNM</named-content>); 1♂ (abdomen missing), Indiana, Pulaski Co., Jasper-Pulaski FWA, J. Vargo, 4.viii.2010, <named-content xmlns:xlink="http://www.w3.org/1999/xlink" content-type="dwc:verbatimCoordinates" xlink:type="simple"><named-content content-type="geo-json" specific-use="{&#34;type&#34;:&#34;Point&#34;,&#34;coordinates&#34;:[-86.978500,41.158611]}" id="NCID0ESUAG" xlink:type="simple">41 09’ 31.0”N 086 58’ 42.6”W</named-content></named-content> [<named-content xmlns:xlink="http://www.w3.org/1999/xlink" content-type="dwc:verbatimCoordinates" xlink:type="simple"><named-content content-type="geo-json" specific-use="{&#34;type&#34;:&#34;Point&#34;,&#34;coordinates&#34;:[-86.978500,41.158610]}" id="NCID0E1UAG" xlink:type="simple">N41.15861,W86.9785</named-content></named-content>] (<named-content xmlns:xlink="http://www.w3.org/1999/xlink" content-type="dwc:institutional_code" xlink:type="simple">USNM</named-content>); 1♂, Iowa, Winneshiek Co., Plymouth Rock, Black light in a planted prairie near woodlands along the Upper Iowa River, M.J. Hatfield, 26.ix.2014, <named-content xmlns:xlink="http://www.w3.org/1999/xlink" content-type="dwc:verbatimCoordinates" xlink:type="simple"><named-content content-type="geo-json" specific-use="{&#34;type&#34;:&#34;Point&#34;,&#34;coordinates&#34;:[-92.004100,43.437600]}" id="NCID0EHVAG" xlink:type="simple">N43.4376, W92.0041</named-content></named-content>, Genitalia slide EvN5052, <named-content xmlns:xlink="http://www.w3.org/1999/xlink" content-type="dwc:institutional_code" xlink:type="simple">RMNH</named-content>.INS.25052 (<named-content xmlns:xlink="http://www.w3.org/1999/xlink" content-type="dwc:institutional_code" xlink:type="simple">RMNH</named-content>); 14 leafmines (13 vacated, 1 with dead larva), Massachusetts, Franklin Co., Sunderland, <named-content xmlns:xlink="http://www.w3.org/1999/xlink" content-type="dwc:verbatimCoordinates" xlink:type="simple"><named-content content-type="geo-json" specific-use="{&#34;type&#34;:&#34;Point&#34;,&#34;coordinates&#34;:[-72.544853,42.498380]}" id="NCID0EZVAG" xlink:type="simple">N42.498380, W72.544853</named-content></named-content>, C.S. Eiseman, 22.vii.2018, <italic><tp:taxon-name><tp:taxon-name-part taxon-name-part-type="genus" reg="Ulmus">U.</tp:taxon-name-part><tp:taxon-name-part taxon-name-part-type="species" reg="pumila">pumila</tp:taxon-name-part></tp:taxon-name></italic> (<abbrev xmlns:xlink="http://www.w3.org/1999/xlink" content-type="institution" xlink:title="C.S. Eiseman Research Collection" id="ABBRID0EJWAG" xlink:type="simple">CSEC</abbrev>); 4 larvae (in Tissue collection, ethanol 96%, –80°, 1 preparation), New York, Suffolk Co., Sagaponack, Ms. Lee Foster, 21.x.2015, <italic><tp:taxon-name><tp:taxon-name-part taxon-name-part-type="genus" reg="Ulmus">U.</tp:taxon-name-part><tp:taxon-name-part taxon-name-part-type="species" reg="pumila">pumila</tp:taxon-name-part></tp:taxon-name></italic>, <named-content xmlns:xlink="http://www.w3.org/1999/xlink" content-type="dwc:verbatimCoordinates" xlink:type="simple"><named-content content-type="geo-json" specific-use="{&#34;type&#34;:&#34;Point&#34;,&#34;coordinates&#34;:[-72.280000,40.930000]}" id="NCID0E3WAG" xlink:type="simple">N40.93, W72.28</named-content></named-content>, <named-content xmlns:xlink="http://www.w3.org/1999/xlink" content-type="dwc:institutional_code" xlink:type="simple">RMNH</named-content>.INS.30697, <named-content xmlns:xlink="http://www.w3.org/1999/xlink" content-type="dwc:institutional_code" xlink:type="simple">RMNH</named-content>.INS.30698 (extracted), larval preparation <named-content xmlns:xlink="http://www.w3.org/1999/xlink" content-type="dwc:institutional_code" xlink:type="simple">RMNH</named-content>.INS.30698.P, <named-content xmlns:xlink="http://www.w3.org/1999/xlink" content-type="dwc:institutional_code" xlink:type="simple">RMNH</named-content>.INS.30699, <named-content xmlns:xlink="http://www.w3.org/1999/xlink" content-type="dwc:institutional_code" xlink:type="simple">RMNH</named-content>.INS.30700 (<named-content xmlns:xlink="http://www.w3.org/1999/xlink" content-type="dwc:institutional_code" xlink:type="simple">RMNH</named-content>); 3 adults (in capsule), same data, emerged 25.iii &amp; 19.v.2016, (<named-content xmlns:xlink="http://www.w3.org/1999/xlink" content-type="dwc:institutional_code" xlink:type="simple">RMNH</named-content>); 1♂, Ohio, Franklin Co., Hillard, D.J. Shetlar, 21.vii. 2016, <named-content xmlns:xlink="http://www.w3.org/1999/xlink" content-type="dwc:verbatimCoordinates" xlink:type="simple"><named-content content-type="geo-json" specific-use="{&#34;type&#34;:&#34;Point&#34;,&#34;coordinates&#34;:[-83.173800,40.007000]}" id="NCID0EHYAG" xlink:type="simple">N40.007, W83.1738</named-content></named-content>, Genitalia slide EvN4901, <named-content xmlns:xlink="http://www.w3.org/1999/xlink" content-type="dwc:institutional_code" xlink:type="simple">RMNH</named-content>.INS.24901; 1♂, same locality, 1.ix.2016, <named-content xmlns:xlink="http://www.w3.org/1999/xlink" content-type="dwc:institutional_code" xlink:type="simple">RMNH</named-content>.INS.15533 (<named-content xmlns:xlink="http://www.w3.org/1999/xlink" content-type="dwc:institutional_code" xlink:type="simple">RMNH</named-content>).</p></tp:treatment-sec><tp:treatment-sec sec-type="Tentative ID, most likely this species" id="SECID0E2YAG"><title>Tentative ID, most likely this species.</title><p><bold>China</bold>: 4 tenanted mines (rearing failed), Beijing, Xiangshan, Wofosi and botanical garden, E.J. van Nieukerken &amp; J.W. van Driel, 1.x.1984, EvN no 18–1–1K, Hills with deciduous shrub and low trees, <italic><tp:taxon-name><tp:taxon-name-part taxon-name-part-type="genus" reg="Ulmus">U.</tp:taxon-name-part><tp:taxon-name-part taxon-name-part-type="species" reg="macrocarpa">macrocarpa</tp:taxon-name-part></tp:taxon-name></italic>, <named-content xmlns:xlink="http://www.w3.org/1999/xlink" content-type="dwc:verbatimCoordinates" xlink:type="simple"><named-content content-type="geo-json" specific-use="{&#34;type&#34;:&#34;Point&#34;,&#34;coordinates&#34;:[116.200000,39.983000]}" id="NCID0ERZAG" xlink:type="simple">N39.983, E116.2</named-content></named-content>, 100–500 m, <named-content xmlns:xlink="http://www.w3.org/1999/xlink" content-type="dwc:institutional_code" xlink:type="simple">RMNH</named-content>.INS.44328; 1 vacated mine, same data, EvN no 18–1–1H, <named-content xmlns:xlink="http://www.w3.org/1999/xlink" content-type="dwc:institutional_code" xlink:type="simple">RMNH</named-content>.INS.44330.</p></tp:treatment-sec><tp:treatment-sec sec-type="material" id="SECID0EA1AG"><title>Other data, material not examined.</title><p><bold>Canada</bold> (Data from <abbrev xmlns:xlink="http://www.w3.org/1999/xlink" content-type="institution" xlink:title="Barcode of Life Data Systems" id="ABBRID0EI1AG" xlink:type="simple">BOLD</abbrev>, barcode identification): 1 adult, Ontario, Waterloo region, Kitchener, Crestview Public School, EQP-CLL-863, Sherrie Cochrane, 2.x.2015, GMP#08378, <named-content xmlns:xlink="http://www.w3.org/1999/xlink" content-type="dwc:verbatimCoordinates" xlink:type="simple"><named-content content-type="geo-json" specific-use="{&#34;type&#34;:&#34;Point&#34;,&#34;coordinates&#34;:[-80.440000,43.454000]}" id="NCID0EQ1AG" xlink:type="simple">N43.454, W80.44</named-content></named-content>, 334m, BIOUG25491–E12 (<named-content xmlns:xlink="http://www.w3.org/1999/xlink" content-type="dwc:institutional_code" xlink:type="simple">BIOUG</named-content>); 1 adult, Ontario, Toronto, Eastdale CI, EQP–CLL–605, David Servos, 2.x.2015, GMP#08428, <named-content xmlns:xlink="http://www.w3.org/1999/xlink" content-type="dwc:verbatimCoordinates" xlink:type="simple"><named-content content-type="geo-json" specific-use="{&#34;type&#34;:&#34;Point&#34;,&#34;coordinates&#34;:[-79.349000,43.666000]}" id="NCID0E41AG" xlink:type="simple">N43.666, W79.349</named-content></named-content>, 89, BIOUG25505–D03 (<named-content xmlns:xlink="http://www.w3.org/1999/xlink" content-type="dwc:institutional_code" xlink:type="simple">BIOUG</named-content>).</p><p><bold>United States</bold> (Observations, personal communications to authors): 4 larvae/mines, Indiana, St. Joseph Co., J. Vargo, 15–29.vi.2018; 120 adults, St. Joseph Co., Mishawaka, J. Vargo, 8.vii.2018, light trap; larvae descending en masse from trees, New York, Suffolk Co., Sagaponack, Ms. Lee Foster, 21.x.2015, <italic><tp:taxon-name><tp:taxon-name-part taxon-name-part-type="genus" reg="Ulmus">U.</tp:taxon-name-part><tp:taxon-name-part taxon-name-part-type="species" reg="pumila">pumila</tp:taxon-name-part></tp:taxon-name></italic>, <named-content xmlns:xlink="http://www.w3.org/1999/xlink" content-type="dwc:verbatimCoordinates" xlink:type="simple"><named-content content-type="geo-json" specific-use="{&#34;type&#34;:&#34;Point&#34;,&#34;coordinates&#34;:[-72.280000,40.930000]}" id="NCID0EZ2AG" xlink:type="simple">N40.93, W72.28</named-content></named-content>; larvae still present, same locality, 8.xi.2015; larvae, same locality, Mike Harmon, 16.vii.2016; larvae, same locality, 19.x.2016; larvae descending en masse from trees, New York, Suffolk Co., Wainscott, 3.xi.2015, Mike Harmon, <italic><tp:taxon-name><tp:taxon-name-part taxon-name-part-type="genus" reg="Ulmus">U.</tp:taxon-name-part><tp:taxon-name-part taxon-name-part-type="species" reg="pumila">pumila</tp:taxon-name-part></tp:taxon-name></italic>, <named-content xmlns:xlink="http://www.w3.org/1999/xlink" content-type="dwc:verbatimCoordinates" xlink:type="simple"><named-content content-type="geo-json" specific-use="{&#34;type&#34;:&#34;Point&#34;,&#34;coordinates&#34;:[-72.240000,40.940000]}" id="NCID0EM3AG" xlink:type="simple">N40.94, W72.24</named-content></named-content>.</p></tp:treatment-sec><tp:treatment-sec><!--Section generated to contain objects referenced in tp:taxon-treatment.--><table-wrap id="T1" position="float" orientation="portrait"><label>Table 1.</label><caption><p>
            Online photographs of adults and leafmines of <italic><tp:taxon-name><tp:taxon-name-part taxon-name-part-type="genus" reg="Stigmella">Stigmella</tp:taxon-name-part><tp:taxon-name-part taxon-name-part-type="species" reg="multispicata">multispicata.</tp:taxon-name-part></tp:taxon-name></italic> Identifications by E.J. van Nieukerken. All leafmines on <italic><tp:taxon-name><tp:taxon-name-part taxon-name-part-type="genus" reg="Ulmus">Ulmus</tp:taxon-name-part><tp:taxon-name-part taxon-name-part-type="species" reg="pumila">pumila</tp:taxon-name-part></tp:taxon-name></italic>.</p></caption><table id="TID0EFCAC" rules="all"><tbody><tr><th rowspan="1" colspan="1">Stage</th><th rowspan="1" colspan="1">State</th><th rowspan="1" colspan="1">County/City</th><th rowspan="1" colspan="1">Locality</th><th rowspan="1" colspan="1">Date</th><th rowspan="1" colspan="1">Observer</th><th rowspan="1" colspan="1">url</th></tr><tr><td rowspan="1" colspan="7">
                <bold>Canada</bold>
              </td></tr><tr><td rowspan="1" colspan="1">1 adult *</td><td rowspan="1" colspan="1">Ontario</td><td rowspan="1" colspan="1">Toronto</td><td rowspan="1" colspan="1">Yarmouth Gardens</td><td rowspan="1" colspan="1">26.vii.2015</td><td rowspan="1" colspan="1">D. Beadle</td><td rowspan="1" colspan="1">
                <ext-link xmlns:xlink="http://www.w3.org/1999/xlink" xlink:type="simple" ext-link-type="uri" xlink:href="https://www.inaturalist.org/observations/9482752">https://www.inaturalist.org/observations/9482752</ext-link>
              </td></tr><tr><td rowspan="1" colspan="1">1 adult</td><td rowspan="1" colspan="1">Ontario</td><td rowspan="1" colspan="1">Toronto</td><td rowspan="1" colspan="1">Yarmouth Gardens</td><td rowspan="1" colspan="1">18.vii.2016</td><td rowspan="1" colspan="1">D. Beadle</td><td rowspan="1" colspan="1">
                <ext-link xmlns:xlink="http://www.w3.org/1999/xlink" xlink:type="simple" ext-link-type="uri" xlink:href="https://www.inaturalist.org/observations/9542202">https://www.inaturalist.org/observations/9542202</ext-link>
              </td></tr><tr><td rowspan="1" colspan="7">
                <bold>United States</bold>
              </td></tr><tr><td rowspan="1" colspan="1">1♀</td><td rowspan="1" colspan="1">Illinois</td><td rowspan="1" colspan="1">Cook</td><td rowspan="1" colspan="1">Skokie, Balaban House</td><td rowspan="1" colspan="1">24.viii.2017</td><td rowspan="1" colspan="1">John &amp; Jane Balaban</td><td rowspan="1" colspan="1">
                <ext-link xmlns:xlink="http://www.w3.org/1999/xlink" xlink:type="simple" ext-link-type="uri" xlink:href="https://bugguide.net/node/view/1439557">https://bugguide.net/node/view/1439557</ext-link>
              </td></tr><tr><td rowspan="1" colspan="1">ca 8 mines</td><td rowspan="1" colspan="1">Illinois</td><td rowspan="1" colspan="1">Lisle</td><td rowspan="1" colspan="1">The Morton Arboretum</td><td rowspan="1" colspan="1">4.x.2010</td><td rowspan="1" colspan="1">Bruce J. Marlin</td><td rowspan="1" colspan="1">
                <ext-link xmlns:xlink="http://www.w3.org/1999/xlink" xlink:type="simple" ext-link-type="uri" xlink:href="http://www.cirrusimage.com/tree_Siberian_Elm.htm">http://www.cirrusimage.com/tree_Siberian_Elm.htm</ext-link>
              </td></tr><tr><td rowspan="1" colspan="1">ca. 3 young mines</td><td rowspan="1" colspan="1">Illinois</td><td rowspan="1" colspan="1">Urbana</td><td rowspan="1" colspan="1">residential area</td><td rowspan="1" colspan="1">4.ix.2010</td><td rowspan="1" colspan="1">John Hilty</td><td rowspan="1" colspan="1">
                <ext-link xmlns:xlink="http://www.w3.org/1999/xlink" xlink:type="simple" ext-link-type="uri" xlink:href="http://www.illinoiswildflowers.info/trees/plants/sb_elm.html">http://www.illinoiswildflowers.info/trees/plants/sb_elm.html</ext-link>
              </td></tr><tr><td rowspan="1" colspan="1">3 mines</td><td rowspan="1" colspan="1">Iowa</td><td rowspan="1" colspan="1">Shelby</td><td rowspan="1" colspan="1">south of Elk Horn</td><td rowspan="1" colspan="1">19.x.2016</td><td rowspan="1" colspan="1">M.J. Hatfield</td><td rowspan="1" colspan="1">
                <ext-link xmlns:xlink="http://www.w3.org/1999/xlink" xlink:type="simple" ext-link-type="uri" xlink:href="https://bugguide.net/node/view/1362960">https://bugguide.net/node/view/1362960</ext-link>
              </td></tr><tr><td rowspan="1" colspan="1">1♂</td><td rowspan="1" colspan="1">Iowa</td><td rowspan="1" colspan="1">Winneshiek</td><td rowspan="1" colspan="1">100 Acre Wood</td><td rowspan="1" colspan="1">27.vii.2014</td><td rowspan="1" colspan="1">M.J. Hatfield</td><td rowspan="1" colspan="1">
                <ext-link xmlns:xlink="http://www.w3.org/1999/xlink" xlink:type="simple" ext-link-type="uri" xlink:href="https://bugguide.net/node/view/966519">https://bugguide.net/node/view/966519</ext-link>
              </td></tr><tr><td rowspan="1" colspan="1">1♂ **</td><td rowspan="1" colspan="1">Iowa</td><td rowspan="1" colspan="1">Winneshiek</td><td rowspan="1" colspan="1">Plymouth Rock</td><td rowspan="1" colspan="1">26.ix.2014</td><td rowspan="1" colspan="1">M.J. Hatfield</td><td rowspan="1" colspan="1">
                <ext-link xmlns:xlink="http://www.w3.org/1999/xlink" xlink:type="simple" ext-link-type="uri" xlink:href="https://bugguide.net/node/view/1028011">https://bugguide.net/node/view/1028011</ext-link>
              </td></tr><tr><td rowspan="1" colspan="1">old mines***</td><td rowspan="1" colspan="1">Maryland</td><td rowspan="1" colspan="1">Baltimore City</td><td rowspan="1" colspan="1">Herring Run Park</td><td rowspan="1" colspan="1">15.x.2013</td><td rowspan="1" colspan="1">Thomas Wilson</td><td rowspan="1" colspan="1">
                <ext-link xmlns:xlink="http://www.w3.org/1999/xlink" xlink:type="simple" ext-link-type="uri" xlink:href="https://bugguide.net/node/view/906301">https://bugguide.net/node/view/906301</ext-link>
              </td></tr><tr><td rowspan="1" colspan="1">1 adult</td><td rowspan="1" colspan="1">Minnesota</td><td rowspan="1" colspan="1">Hennepin</td><td rowspan="1" colspan="1">Minneapolis</td><td rowspan="1" colspan="1">19.viii.2013</td><td rowspan="1" colspan="1">Bill Johnson</td><td rowspan="1" colspan="1">
                <ext-link xmlns:xlink="http://www.w3.org/1999/xlink" xlink:type="simple" ext-link-type="uri" xlink:href="https://bugguide.net/node/view/813155">https://bugguide.net/node/view/813155</ext-link>
              </td></tr><tr><td rowspan="1" colspan="1">1 adult</td><td rowspan="1" colspan="1">Ohio</td><td rowspan="1" colspan="1">Pickaway</td><td rowspan="1" colspan="1">Orient</td><td rowspan="1" colspan="1">7.viii.2012</td><td rowspan="1" colspan="1">Gregory Raterman</td><td rowspan="1" colspan="1">
                <ext-link xmlns:xlink="http://www.w3.org/1999/xlink" xlink:type="simple" ext-link-type="uri" xlink:href="https://bugguide.net/node/view/686805">https://bugguide.net/node/view/686805</ext-link>
              </td></tr><tr><td rowspan="1" colspan="1">1 adult</td><td rowspan="1" colspan="1">Tennessee</td><td rowspan="1" colspan="1">Davidson</td><td rowspan="1" colspan="1">Nashville</td><td rowspan="1" colspan="1">25.vii.2010</td><td rowspan="1" colspan="1">Steven Loftin</td><td rowspan="1" colspan="1">
                <ext-link xmlns:xlink="http://www.w3.org/1999/xlink" xlink:type="simple" ext-link-type="uri" xlink:href="https://bugguide.net/node/view/433176">https://bugguide.net/node/view/433176</ext-link>
              </td></tr><tr><td rowspan="1" colspan="1">1 adult</td><td rowspan="1" colspan="1">Wisconsin</td><td rowspan="1" colspan="1">Dane</td><td rowspan="1" colspan="1">Cross Plains</td><td rowspan="1" colspan="1">4.ix.2010</td><td rowspan="1" colspan="1">Ilona L.</td><td rowspan="1" colspan="1"><ext-link xmlns:xlink="http://www.w3.org/1999/xlink" xlink:type="simple" ext-link-type="uri" xlink:href="https://bugguide.net/node/view/451465">https://bugguide.net/node/view/451465</ext-link>.</td></tr></tbody></table><table-wrap-foot><fn><p>* The single photographed adult was said to be part of a “mini invasion” at a light on this night.** This specimen was sent to the authors and is also listed under material examined.*** According to the observer the tree was either <italic><tp:taxon-name><tp:taxon-name-part taxon-name-part-type="genus" reg="Ulmus">Ulmus</tp:taxon-name-part><tp:taxon-name-part taxon-name-part-type="species" reg="parvifolia">parvifolia</tp:taxon-name-part></tp:taxon-name></italic> or <italic><tp:taxon-name><tp:taxon-name-part taxon-name-part-type="genus" reg="Ulmus"/><tp:taxon-name-part taxon-name-part-type="species" reg="pumila">pumila</tp:taxon-name-part></tp:taxon-name></italic>, we think it is <italic><tp:taxon-name><tp:taxon-name-part taxon-name-part-type="genus" reg="Ulmus">U.</tp:taxon-name-part><tp:taxon-name-part taxon-name-part-type="species" reg="pumila">pumila</tp:taxon-name-part></tp:taxon-name></italic>.</p></fn></table-wrap-foot></table-wrap><fig id="F12" position="float" orientation="portrait"><label>Figure 44.</label><caption><p>Neighbor Joining tree of DNA barcodes of the treated species. The labels mention: Taxon name, Sample id (collection registry), hostplant (when available), Country, State or Province, <abbrev xmlns:xlink="http://www.w3.org/1999/xlink" content-type="institution" xlink:title="Barcode Index Number" id="ABBRID0EO2AI" xlink:type="simple">BIN</abbrev> number.</p></caption><graphic xmlns:xlink="http://www.w3.org/1999/xlink" xlink:href="zookeys-784-095-g012.jpg" position="float" orientation="portrait" xlink:type="simple" id="oo_228362.jpg"/></fig></tp:treatment-sec><ref-list><ref id="B40"><mixed-citation xmlns:xlink="http://www.w3.org/1999/xlink" xlink:type="simple"><person-group><name name-style="western"><surname>Nieukerken</surname><given-names>EJ van</given-names></name><name name-style="western"><surname>Doorenweerd</surname><given-names>C</given-names></name><name name-style="western"><surname>Hoare</surname><given-names>RJB</given-names></name><name name-style="western"><surname>Davis</surname><given-names>DR</given-names></name></person-group> (<year>2016</year>) <article-title>Revised classification and catalogue of global <tp:taxon-name><tp:taxon-name-part taxon-name-part-type="family">Nepticulidae</tp:taxon-name-part></tp:taxon-name> and <tp:taxon-name><tp:taxon-name-part taxon-name-part-type="family">Opostegidae</tp:taxon-name-part></tp:taxon-name> (<tp:taxon-name><tp:taxon-name-part taxon-name-part-type="order">Lepidoptera</tp:taxon-name-part></tp:taxon-name>: <tp:taxon-name><tp:taxon-name-part taxon-name-part-type="superfamily">Nepticuloidea</tp:taxon-name-part></tp:taxon-name>).</article-title><source>ZooKeys</source><volume>628</volume>: <fpage>65</fpage>–<lpage>246</lpage>. <ext-link xlink:type="simple" ext-link-type="doi" xlink:href="10.3897/zookeys.628.9799">https://doi.org/10.3897/zookeys.628.9799</ext-link></mixed-citation></ref></ref-list></tp:taxon-treatment>
