# Supplementary material for: Stigmellamultispicata Rociene. & Stonis, an Asian leafminer on Siberian elm, now widespread in eastern North America (Lepidoptera, Nepticulidae)
Source: Zookeys. 2018 Sep 12;(784):95–125. doi: 10.3897/zookeys.784.27296 (PMC6160820; doi:10.3897/zookeys.784.27296)
Supplement: XML Treatment for Stigmella ulmivora [file zookeys.784.27296-treatment2.xml]

<!DOCTYPE tp:taxon-treatment
  PUBLIC "-//TaxonX//DTD Taxonomic Treatment Publishing DTD v0 20100105//EN" "tax-treatment-NSO.dtd">
<tp:taxon-treatment xmlns:tp="http://www.plazi.org/taxpub"><tp:treatment-meta><kwd-group><label>Taxon classification</label><kwd><named-content xmlns:xlink="http://www.w3.org/1999/xlink" content-type="kingdom">Animalia</named-content></kwd><kwd><named-content xmlns:xlink="http://www.w3.org/1999/xlink" content-type="order">Lepidoptera</named-content></kwd><kwd><named-content xmlns:xlink="http://www.w3.org/1999/xlink" content-type="family">Nepticulidae</named-content></kwd></kwd-group><mixed-citation publication-type="journal"><person-group><name><surname>van Nieukerken</surname><given-names>Erik J.</given-names></name><name><surname>Gilrein</surname><given-names>Daniel Owen</given-names></name><name><surname>Eiseman</surname><given-names>Charles S.</given-names></name></person-group><article-title><italic><tp:taxon-name><tp:taxon-name-part taxon-name-part-type="genus" reg="Stigmella">Stigmella</tp:taxon-name-part><tp:taxon-name-part taxon-name-part-type="species" reg="multispicata">multispicata</tp:taxon-name-part></tp:taxon-name></italic> Rociene. &amp; Stonis, an Asian leafminer on Siberian elm, now widespread in eastern North America (<tp:taxon-name><tp:taxon-name-part taxon-name-part-type="order">Lepidoptera</tp:taxon-name-part></tp:taxon-name>, <tp:taxon-name><tp:taxon-name-part taxon-name-part-type="family">Nepticulidae</tp:taxon-name-part></tp:taxon-name>)</article-title><source>Zookeys</source><day>12</day><month>9</month><year>2018</year><volume>2018</volume><issue>784</issue><fpage>95</fpage><lpage>125</lpage><pub-id pub-id-type="doi">10.3897/zookeys.784.27296</pub-id></mixed-citation></tp:treatment-meta><tp:nomenclature><tp:taxon-name>
            <tp:taxon-name-part taxon-name-part-type="genus" reg="Stigmella">Stigmella</tp:taxon-name-part>
            <tp:taxon-name-part taxon-name-part-type="species" reg="ulmivora">ulmivora</tp:taxon-name-part>
          </tp:taxon-name><tp:taxon-authority>(Fologne) Beirne</tp:taxon-authority><xref ref-type="fig" rid="F1">Figures 3</xref><xref ref-type="fig" rid="F1">, 4</xref><xref ref-type="fig" rid="F3">, 10</xref><xref ref-type="fig" rid="F3">, 11</xref><xref ref-type="fig" rid="F3">, 13</xref><xref ref-type="fig" rid="F4">, 15</xref><xref ref-type="fig" rid="F4">, 17</xref><xref ref-type="fig" rid="F6">, 27</xref><xref ref-type="fig" rid="F8">, 30–33</xref><tp:nomenclature-citation-list><tp:nomenclature-citation><tp:taxon-name>
                <tp:taxon-name-part taxon-name-part-type="genus" reg="Nepticula">Nepticula</tp:taxon-name-part>
                <tp:taxon-name-part taxon-name-part-type="species" reg="ulmivora">ulmivora</tp:taxon-name-part>
              </tp:taxon-name><comment>Fologne, 1860: 199. Syntypes, Belgium, Brussels region, reared from <tp:taxon-name><tp:taxon-name-part taxon-name-part-type="genus" reg="Ulmus">Ulmus</tp:taxon-name-part></tp:taxon-name>, 1859, emerged 1860, Fologne [probably lost].</comment></tp:nomenclature-citation><tp:nomenclature-citation><tp:taxon-name>
                <tp:taxon-name-part taxon-name-part-type="genus" reg="Stigmella">Stigmella</tp:taxon-name-part>
                <tp:taxon-name-part taxon-name-part-type="species" reg="ulmivora">ulmivora</tp:taxon-name-part>
              </tp:taxon-name><comment>; <xref ref-type="bibr" rid="B3">Beirne 1945</xref>: 199 [recombination]; van <xref ref-type="bibr" rid="B40">Nieukerken et al. 2016</xref>: 105 [full synonymy].</comment></tp:nomenclature-citation></tp:nomenclature-citation-list></tp:nomenclature><tp:treatment-sec sec-type="diagnosis" id="SECID0EEABG"><title>Diagnosis.</title><p><italic><tp:taxon-name><tp:taxon-name-part taxon-name-part-type="genus" reg="Stigmella">Stigmella</tp:taxon-name-part><tp:taxon-name-part taxon-name-part-type="species" reg="ulmivora">ulmivora</tp:taxon-name-part></tp:taxon-name></italic> can be separated from <italic><tp:taxon-name><tp:taxon-name-part taxon-name-part-type="genus" reg="Stigmella">S.</tp:taxon-name-part><tp:taxon-name-part taxon-name-part-type="species" reg="multispicata">multispicata</tp:taxon-name-part></tp:taxon-name></italic> by the slightly larger size, the dark collar, and the antennae with the terminal 7–8 flagellomeres white. In Europe and North America there are no other <italic><tp:taxon-name><tp:taxon-name-part taxon-name-part-type="genus" reg="Stigmella">Stigmella</tp:taxon-name-part></tp:taxon-name></italic> species with the same combination of characters. The male genitalia are very similar to those of <italic><tp:taxon-name><tp:taxon-name-part taxon-name-part-type="genus" reg="Stigmella">S.</tp:taxon-name-part><tp:taxon-name-part taxon-name-part-type="species" reg="multispicata">multispicata</tp:taxon-name-part></tp:taxon-name></italic>, but have a deeper indentation in the uncus, and longer and more distinct sublateral processes of the transtilla. The female differs by the blunt ovipositor and the spiny ductus spermathecae.</p><p>Leafmines differ from those of <italic><tp:taxon-name><tp:taxon-name-part taxon-name-part-type="genus" reg="Stigmella">S.</tp:taxon-name-part><tp:taxon-name-part taxon-name-part-type="species" reg="multispicata">multispicata</tp:taxon-name-part></tp:taxon-name></italic> by the egg position not being in vein axils; in Europe mines are inseparable from those of <italic><tp:taxon-name><tp:taxon-name-part taxon-name-part-type="genus" reg="Stigmella">S.</tp:taxon-name-part><tp:taxon-name-part taxon-name-part-type="species" reg="ulmiphaga">ulmiphaga</tp:taxon-name-part></tp:taxon-name></italic> (Preissecker, 1942). Due to the variability of mines of <italic><tp:taxon-name><tp:taxon-name-part taxon-name-part-type="genus" reg="Stigmella">S.</tp:taxon-name-part><tp:taxon-name-part taxon-name-part-type="species" reg="ulmivora">ulmivora</tp:taxon-name-part></tp:taxon-name></italic>, they sometimes are difficult to separate from those of <italic><tp:taxon-name><tp:taxon-name-part taxon-name-part-type="genus" reg="Stigmella">S.</tp:taxon-name-part><tp:taxon-name-part taxon-name-part-type="species" reg="lemniscella">lemniscella</tp:taxon-name-part></tp:taxon-name></italic> (Zeller, 1839), from which the yellow larva emerges through the leaf upper side, not the underside as in <italic><tp:taxon-name><tp:taxon-name-part taxon-name-part-type="genus" reg="Stigmella">S.</tp:taxon-name-part><tp:taxon-name-part taxon-name-part-type="species" reg="ulmivora">ulmivora</tp:taxon-name-part></tp:taxon-name></italic>.</p></tp:treatment-sec><tp:treatment-sec sec-type="redescription" id="SECID0ELDBG"><title>Redescription.</title><p>Male (Figure <xref ref-type="fig" rid="F1">3</xref>). Forewing length 2.1–2.5 mm (2.3 ± 0.1, 10), wingspan 4.6–5.2 mm. Head: frontal tuft black, collar cream white. Scape cream white. Antenna fuscous, terminal 7–8 flagellomeres completely white, with 25–29 segments (26.7 ± 1.6, 10), ratio to forewing length 10–13 segments/mm (11.6 ± 0.9, 10). Thorax and forewing shining fuscous bronze, a silver fascia at 2/3, apex darker fuscous, terminal cilia concolorous, underside dark fuscous. Hindwing grey-brown. Abdomen brown, no visible anal tufts.</p><p>Female (Figure <xref ref-type="fig" rid="F1">4</xref>). Forewing length 1.9–2.6 mm (2.3 ± 0.2, 10), wingspan 4.2–5.4 mm. Antenna with 19–23 segments (21.0 ± 1.2, 8), ratio to forewing length 8–11 segments/mm (9.3 ± 1.0, 8). Otherwise as male, abdomen with conspicuous long protruding ovipositor, with small anal tufts.</p><p>Male genitalia (Figs <xref ref-type="fig" rid="F3">10</xref>, <xref ref-type="fig" rid="F3">11</xref>, <xref ref-type="fig" rid="F3">13</xref>). Capsule length 190–210 μm (203.8 ± 10.2, 4), ca 0.9× as long as wide. Vinculum anteriorly with pointed and anteriorly protruding lateral corners. Uncus distinctly bilobed, lobes adjacent. Gnathos with widely separated posterior processes, running parallel. Valva length 180–185 μm (182.4 ± 0.7, 4), rather narrow, 2.0–2.4× as long as wide, distally becoming narrower, slightly curved inwards, transtilla with pointed distinct sublateral processes (Figure <xref ref-type="fig" rid="F3">13</xref>). Juxta present, haltere-shaped. Phallus 275–440 μm (351.1 ± 68.4, 4), 2.0–3.3× as long as wide; vesica with many relatively stout cornuti, varying from long and pointed to broadly triangular, with anterior cornuti smaller.</p><p>Female genitalia (Figs <xref ref-type="fig" rid="F4">15</xref>, <xref ref-type="fig" rid="F4">17</xref>). No anal papillae; T8 rounded, not elongated, anterior and posterior apophyses short, almost equal in length, anterior ones ca 170–210 μm, posterior ca 185–200 μm. Bursa length ca 770–930 μm; accessory sac strongly curved. Corpus bursae completely covered with relatively distinct pectinations; accessory sac and vestibulum without sclerotizations. Ductus spermathecae originating from accessory sac, basally wide and covered with many spines, with several narrow and indistinct convolutions.</p><p>Larva (Figs <xref ref-type="fig" rid="F6">27</xref>, <xref ref-type="fig" rid="F8">32</xref>). Head-capsule (n=2) length 300–310 μm, width 300–315 μm.</p></tp:treatment-sec><tp:treatment-sec sec-type="biology" id="SECID0EBFBG"><title>Biology.</title><p><italic>Host plants. <tp:taxon-name><tp:taxon-name-part taxon-name-part-type="genus" reg="Ulmus">Ulmus</tp:taxon-name-part><tp:taxon-name-part taxon-name-part-type="species" reg="minor">minor</tp:taxon-name-part></tp:taxon-name></italic> Mill., <italic><tp:taxon-name><tp:taxon-name-part taxon-name-part-type="genus" reg="Ulmus">U.</tp:taxon-name-part><tp:taxon-name-part taxon-name-part-type="species" reg="glabra">glabra</tp:taxon-name-part></tp:taxon-name></italic> Huds., <italic><tp:taxon-name><tp:taxon-name-part taxon-name-part-type="genus" reg="Ulmus">Ulmus</tp:taxon-name-part></tp:taxon-name></italic> spp. (<tp:taxon-name><tp:taxon-name-part taxon-name-part-type="family">Ulmaceae</tp:taxon-name-part></tp:taxon-name>). Reared specimens labeled as coming from <italic><tp:taxon-name><tp:taxon-name-part taxon-name-part-type="genus" reg="Acer">Acer</tp:taxon-name-part></tp:taxon-name></italic> were from cocoons found on trunks of that tree; therefore this cannot be considered a host record.</p><p><italic><tp:taxon-name><tp:taxon-name-part taxon-name-part-type="genus" reg="Leafmine">Leafmine</tp:taxon-name-part></tp:taxon-name></italic> (Figs <xref ref-type="fig" rid="F8">30–33</xref>). Egg on leaf underside, against a vein. Mine a highly variable gallery, ranging from short and filled with dense frass in thick leaves (usually in the sun) to long and narrow, often partially following a vein, with frass either linear or becoming contorted, mines sometimes much winding. Larval exit on leaf underside.</p><fig id="F8" position="float" orientation="portrait"><label>Figures 30–33.</label><caption><p><italic><tp:taxon-name><tp:taxon-name-part taxon-name-part-type="genus" reg="Stigmella">Stigmella</tp:taxon-name-part><tp:taxon-name-part taxon-name-part-type="species" reg="ulmivora">ulmivora</tp:taxon-name-part></tp:taxon-name></italic>, leafmines and larvae on <italic><tp:taxon-name><tp:taxon-name-part taxon-name-part-type="genus" reg="Ulmus">Ulmus</tp:taxon-name-part><tp:taxon-name-part taxon-name-part-type="species" reg="minor">minor</tp:taxon-name-part></tp:taxon-name></italic>, Greece. <bold>30–32</bold> Akhaia, Strofilia, 4.xi.2011, larva <named-content xmlns:xlink="http://www.w3.org/1999/xlink" content-type="dwc:institutional_code" xlink:type="simple">RMNH</named-content>.INS.29046 <bold>33</bold> Ilía, Olympia, 5.xi.2011. Scale bars: 5 mm. Photographs E.J. van Nieukerken.</p></caption><graphic xmlns:xlink="http://www.w3.org/1999/xlink" xlink:href="zookeys-784-095-g008.jpg" position="float" orientation="portrait" xlink:type="simple" id="oo_228358.jpg"/></fig><p><italic>Larva</italic> (Figure <xref ref-type="fig" rid="F8">32</xref>). Bright green, feeding with venter upwards; head capsule translucent brown. Larvae descending by silken threads, spinning a brown cocoon on debris or on tree trunks.</p><p><italic>Life history.</italic> Bivoltine, or possibly partially univoltine in northern parts of Europe. Larvae in June to early July, again in August to November. Adults recorded from May (a single April record) to early July and again in August.</p></tp:treatment-sec><tp:treatment-sec sec-type="distribution" id="SECID0EWIBG"><title>Distribution.</title><p>Widespread throughout Europe, east to the Volga region in Russia (<xref ref-type="bibr" rid="B19">Johansson and Nielsen 1990</xref>, van <xref ref-type="bibr" rid="B32">Nieukerken 2017</xref>). The species occurs both in natural habitats and on trees in cities, often in large numbers (EJvN, personal observations).</p></tp:treatment-sec><tp:treatment-sec sec-type="DNA barcodes" id="SECID0EEJBG"><title>DNA barcodes.</title><p>We have 13 barcodes from across Europe, all belonging to <abbrev xmlns:xlink="http://www.w3.org/1999/xlink" content-type="institution" xlink:title="Barcode Index Number" id="ABBRID0EKJBG" xlink:type="simple">BIN</abbrev><abbrev xmlns:xlink="http://www.w3.org/1999/xlink" content-type="institution" xlink:title="Barcode of Life Data Systems" id="ABBRID0EPJBG" xlink:type="simple">BOLD</abbrev>:AAI0023, with some variation, a maximum distance for the Greek barcodes of 2.41% to the rest. The nearest neighbor, at 6.31%, is <italic><tp:taxon-name><tp:taxon-name-part taxon-name-part-type="genus" reg="Stigmella">Stigmella</tp:taxon-name-part><tp:taxon-name-part taxon-name-part-type="species" reg="multispicata">multispicata</tp:taxon-name-part></tp:taxon-name></italic> (Figure <xref ref-type="fig" rid="F12">44</xref>).</p></tp:treatment-sec><tp:treatment-sec sec-type="material" id="SECID0EDKBG"><title>Material examined.</title><p><bold>Adults</bold>: 25♂, 50♀. <bold>Croatia</bold>: 1♂, Krk, Kampelje, 17.viii.2001; 1♀, Krk, Mt. Hlam, loc. Branusine, 15.viii.2012. <bold>Germany</bold>: 1♀, Berlin; 1♂, Thüringen, Bad Blankenburg, Muschelkalk, 1.vii.1986; 1♀, Thüringen, Bad Blankenburg, Schwarzatal, 5.vii.1986. <bold>Italy</bold>: 1♂, Cuneo, Entracque, ca 1 km SE, Il Bosco, 16.viii.2007, la on <italic><tp:taxon-name><tp:taxon-name-part taxon-name-part-type="genus" reg="Ulmus">Ulmus</tp:taxon-name-part></tp:taxon-name></italic>; 1♂, 1♀, same locality, 13.x.2008, la on <italic><tp:taxon-name><tp:taxon-name-part taxon-name-part-type="genus" reg="Ulmus">Ulmus</tp:taxon-name-part></tp:taxon-name></italic>; 1♀, Latina, Monti Aurunci, 4 km NW Castelforte, 22–23.vi.1969. <bold>Netherlands</bold>: 2♂, 2♀, Gelderland, Wageningen, <italic><tp:taxon-name><tp:taxon-name-part taxon-name-part-type="genus" reg="Ulmus">Ulmus</tp:taxon-name-part></tp:taxon-name></italic>, e.l. 19.v.1977; 1♀, ibidem, larva x.1989, <italic><tp:taxon-name><tp:taxon-name-part taxon-name-part-type="genus" reg="Ulmus">Ulmus</tp:taxon-name-part></tp:taxon-name></italic>; 2♂, 3♀, Noord-Brabant, Breda, v.1877; 1♀, ibidem, e.l. 10.vi.1877, “acer pseudop.”; 2♂, 1♀, ibidem, e.l. 25.vi.; 1♀, 3 damaged adults, ibidem, v.1878; 1♀, Noord-Holland, Amsterdam, 2.viii.1937; 1♂, Noord-Holland, Amsterdam, Koloniaal instituut, 7.viii.1937; 1♀, Noord-Holland, Amsterdam, <italic><tp:taxon-name><tp:taxon-name-part taxon-name-part-type="genus" reg="Ulmus">Ulmus</tp:taxon-name-part></tp:taxon-name></italic>, e.p. 30.vi.1929; 1♀, ibidem, <italic><tp:taxon-name><tp:taxon-name-part taxon-name-part-type="genus" reg="Ulmus">Ulmus</tp:taxon-name-part></tp:taxon-name></italic> e.l. 27.iv.1942; 5♀, ibidem, <italic><tp:taxon-name><tp:taxon-name-part taxon-name-part-type="genus" reg="Ulmus">Ulmus</tp:taxon-name-part></tp:taxon-name></italic> e.l. 29.vii–2.viii.1943; 1♀, Noord-Holland, Amsterdam N.W., <italic><tp:taxon-name><tp:taxon-name-part taxon-name-part-type="genus" reg="Ulmus">Ulmus</tp:taxon-name-part></tp:taxon-name></italic>, 16.viii.1942; 1♂, 4♀, ibidem, <italic><tp:taxon-name><tp:taxon-name-part taxon-name-part-type="genus" reg="Ulmus">Ulmus</tp:taxon-name-part></tp:taxon-name></italic> e.l. 2–14.viii.1947; 1♀, ibidem, <italic><tp:taxon-name><tp:taxon-name-part taxon-name-part-type="genus" reg="Ulmus">Ulmus</tp:taxon-name-part></tp:taxon-name></italic> e.l. 6.vi.1948; 1♀, ibidem, <italic><tp:taxon-name><tp:taxon-name-part taxon-name-part-type="genus" reg="Ulmus">Ulmus</tp:taxon-name-part></tp:taxon-name></italic> e.l. 11.vi.1948; 1♀, Noord-Holland, Bussum, 16.iv.1934; 1♂, Noord-Holland, Castricum, 15.viii.1979, <italic><tp:taxon-name><tp:taxon-name-part taxon-name-part-type="genus" reg="Ulmus">Ulmus</tp:taxon-name-part></tp:taxon-name></italic> e.l. 13.vi.1980; 6♂, 9♀, Noord-Holland, Hilversum, <italic><tp:taxon-name><tp:taxon-name-part taxon-name-part-type="genus" reg="Ulmus">Ulmus</tp:taxon-name-part></tp:taxon-name></italic> e.l. 4–24.vi.1943; 4♀, ibidem, <italic><tp:taxon-name><tp:taxon-name-part taxon-name-part-type="genus" reg="Ulmus">Ulmus</tp:taxon-name-part></tp:taxon-name></italic> e.l. 17.v.–6.vi.1945; 1♀, Noord-Holland, Overveen, 7.vi.1929; 1♂, ibidem, 1.vii.1929; 2♀, Zuid-Holland, Den Haag, <italic><tp:taxon-name><tp:taxon-name-part taxon-name-part-type="genus" reg="Ulmus">Ulmus</tp:taxon-name-part></tp:taxon-name></italic> e.l. 9.v–10.vi.1865; 1♀, Zuid-Holland, s Gravenhage, 29.v; 1♀, Zuid-Holland, Lexmond, 3.viii.1999; 1♂, Zuid-Holland, Rottm. [Rotterdam], e.p. 22.vi.1901; 1♂, ibidem, e.l. 24.vi.1864; 1♂, ibidem, e.l. 13.vii. 1870; 1♂, ibidem, 21.vi.1877; 1♀, ibidem, pupa in iv, e.p. 21.vii.1879; 1♀, ibidem, 27.v.1877. <bold>Poland</bold>: 1♂, Silesia, Wroclaw (Breslau), e.l. iii.1882.</p><p><bold>Leafmines and larvae</bold>. When no hostplant is given, read <italic><tp:taxon-name><tp:taxon-name-part taxon-name-part-type="genus" reg="Ulmus">Ulmus</tp:taxon-name-part></tp:taxon-name></italic> sp. – <bold>Czech Republic</bold>: 1 mine, Moravia, Lednice, 3 km SW, forest near lake, 3.x.1992. <bold>France</bold>: 4 larvae, vacated mines, Alpes-Maritimes, Saorge, 0.8 km SW, vallée de Roya, 9.x.2008, <italic><tp:taxon-name><tp:taxon-name-part taxon-name-part-type="genus" reg="Ulmus">U.</tp:taxon-name-part><tp:taxon-name-part taxon-name-part-type="species" reg="minor">minor</tp:taxon-name-part></tp:taxon-name></italic>; 1 vacated mine, Alpes-Maritimes, Tende, ca 1 km S, E. slope, 10.x.2008, <italic><tp:taxon-name><tp:taxon-name-part taxon-name-part-type="genus" reg="Ulmus">U.</tp:taxon-name-part><tp:taxon-name-part taxon-name-part-type="species" reg="glabra">glabra</tp:taxon-name-part></tp:taxon-name></italic>; mines, Bouches-du-Rhône, Aix-en-Provence, Parc Jourdan, 12–16.x.1983; several vacated mines, Cher, Villeneuve-sur-Cher, 30.vii.2009, <italic><tp:taxon-name><tp:taxon-name-part taxon-name-part-type="genus" reg="Ulmus">U.</tp:taxon-name-part><tp:taxon-name-part taxon-name-part-type="species" reg="minor">minor</tp:taxon-name-part></tp:taxon-name></italic>; vacated mines, Drôme, Beaurières, 4 km W: Marais des Boulignons, 21.viii.2002; 1 vacated mine, Eure, Le Marais Vernier, la Vallée, 5.x.2017; 2 vacated mines, Finistère, Presqu’île de Crozon, ca 4 km E Crozon, l’Aber, 12.vii.2006; 1 vacated mine, Haut-Rhin, Colmar, 3 km SW, Le Neuland, 26.ix.2002; 1 larva, 4 mines, Haut-Rhin, Lapoutroie, La Bohle, 21.x.2002, <italic><tp:taxon-name><tp:taxon-name-part taxon-name-part-type="genus" reg="Ulmus">U.</tp:taxon-name-part><tp:taxon-name-part taxon-name-part-type="species" reg="glabra">glabra</tp:taxon-name-part></tp:taxon-name></italic>; 3 vacated mines, Indre-et-Loire, Huismes, N of Contebault, along C17, 8.x.2017; several vacated mines, Lozère, Marjoab, 2.5 km SW Meyrueis, 22.vii.2009, <italic><tp:taxon-name><tp:taxon-name-part taxon-name-part-type="genus" reg="Ulmus">U.</tp:taxon-name-part><tp:taxon-name-part taxon-name-part-type="species" reg="minor">minor</tp:taxon-name-part></tp:taxon-name></italic>; 3 vacated mines, Lozère, Barre-des-Cévennes, 26.vii.2009, <italic><tp:taxon-name><tp:taxon-name-part taxon-name-part-type="genus" reg="Ulmus">U.</tp:taxon-name-part><tp:taxon-name-part taxon-name-part-type="species" reg="minor">minor</tp:taxon-name-part></tp:taxon-name></italic>; vacated mines, Pyrénées-Orientales, Port-Vendres, near railway station, 28.vii.1982. <bold>Germany</bold>: 1 vacated mine, Brandenburg, Erkner, 9–11.ix.2007; several vacated mines, Saarland, Neunkirchen, Zoo, 30.ix.2004; 1 vacated mine, Sachsen-Anhalt, Dornburg, 2 km S, along Elbe, 19.vii.2014. <bold>Greece</bold>: 2 larvae, many mines, Akhaia, Strofilia, S Kalogria, 4.xi.2011, <italic><tp:taxon-name><tp:taxon-name-part taxon-name-part-type="genus" reg="Ulmus">U.</tp:taxon-name-part><tp:taxon-name-part taxon-name-part-type="species" reg="minor">minor</tp:taxon-name-part></tp:taxon-name></italic>; 6 larvae, several mines, Ilía, Olympia, archeological site, 5.xi.2011, <italic><tp:taxon-name><tp:taxon-name-part taxon-name-part-type="genus" reg="Ulmus">U.</tp:taxon-name-part><tp:taxon-name-part taxon-name-part-type="species" reg="minor">minor</tp:taxon-name-part></tp:taxon-name></italic>. <bold>Italy</bold>: 1 vacated mine, Bolzano, Vinschgau, Prad an Stilfser Joch, Suldenbach banks, 27.vii.2005; 1 larva, many mines, Cuneo, Entracque, ca 1 km SE, Il Bosco, 16.viii.2007; several mines, Cuneo, Entracque, ca 1 km SE, Il Bosco, 13.x.2008; 3 vacated mines, Roma, Trevignano Romano, 17.ix.2005. <bold>Monaco</bold>: 3 vacated mines, Monaco Ville, E slope of Palais Principier, 9.viii.2007. <bold>Netherlands</bold>: mines, Gelderland, Winterswijk, Bekendelle, along Slinge, 1.x.1979; 1 larva, mines, Gelderland, Nijmegen, Winkelsteeg, 11.x.2008; mines, Limburg, Eys, railway near Piepert, 11.ix.1979; mines, Limburg, Thorn, klooster Bethanien, 24.ix.1979; mines, Limburg, Gulpen, NW, holle weg, 8.x.1979; 1 mine, Limburg, Thorn: Baarstraat, 3.x.1988; mines, Noord-Holland, Castricum, hedge along road, 15.viii.1979; mines, Noord-Holland, Castricum, hedge along road, 15.viii.1979; mines, Noord-Holland, Amstelveen, Beneluxbaan, median reserve, 21.ix.1979; several vacated mines, Overijssel, Weerribben, Ossenzijl, Venebosch, 27.viii.2011; several vacated mines, Zeeland, Middelburg N., Brigdamseweg, 2.viii.2009; 1 larva, 1 mine, Zuid-Holland, Den Haag, Waalsdorpervlakte, 7.x.2007; mines, Zuid-Holland, Leiden W, experimental garden University, 5.vii.1979; mines, ibidem, 5.ix.1979; mines, Zuid-Holland, Wassenaar, Meijendel, near Kijfhoek, 18.ix.1979; 1 larva, Zuid-Holland, Oegstgeest, Rhijngeest, 23.ix.1997. <bold>Portugal</bold>: 1 mine, Tras-os-Montes, PN Montesinho, Salgueiros, Vallone das Furnas, 8 km N Vinhais, 30.vii.2001. <bold>Romania</bold>: a few vacated mines, Brasov, Brașov, Mt. Tâmpa, 2.viii.2011. <bold>Sweden</bold>: several vacated mines, Bohuslan, Svenneby, Valön Nature Reserve, 7.viii.2008.</p></tp:treatment-sec><tp:treatment-sec sec-type="North American Ulmus leafminers" id="SECID0EVRBG"><title>North American <tp:taxon-name><tp:taxon-name-part taxon-name-part-type="genus" reg="Ulmus">Ulmus</tp:taxon-name-part></tp:taxon-name> leafminers</title><sec sec-type="" id="SECID0EASBG"><title/><p>Previously only two <tp:taxon-name><tp:taxon-name-part taxon-name-part-type="family">Nepticulidae</tp:taxon-name-part></tp:taxon-name> were known to feed on <italic><tp:taxon-name><tp:taxon-name-part taxon-name-part-type="genus" reg="Ulmus">Ulmus</tp:taxon-name-part></tp:taxon-name></italic> in North America: <italic><tp:taxon-name><tp:taxon-name-part taxon-name-part-type="genus" reg="Stigmella">Stigmella</tp:taxon-name-part><tp:taxon-name-part taxon-name-part-type="species" reg="apicialbella">apicialbella</tp:taxon-name-part></tp:taxon-name></italic> (Chambers, 1873) and <italic><tp:taxon-name><tp:taxon-name-part taxon-name-part-type="genus" reg="Ectoedemia">Ectoedemia</tp:taxon-name-part><tp:taxon-name-part taxon-name-part-type="species" reg="ulmella">ulmella</tp:taxon-name-part></tp:taxon-name></italic> (Braun, 1912). This is a much poorer fauna than the seven European species (van <xref ref-type="bibr" rid="B31">Nieukerken 1986</xref>, <xref ref-type="bibr" rid="B42">Puplesis 1994</xref>), and in Asia the number is probably still higher, but for several species that are potentially <italic><tp:taxon-name><tp:taxon-name-part taxon-name-part-type="genus" reg="Ulmus">Ulmus</tp:taxon-name-part></tp:taxon-name></italic> feeders the hosts are as yet unknown.</p><p>Identification of the North American <tp:taxon-name><tp:taxon-name-part taxon-name-part-type="family">Nepticulidae</tp:taxon-name-part></tp:taxon-name> mines and adults reared from <italic><tp:taxon-name><tp:taxon-name-part taxon-name-part-type="genus" reg="Ulmus">Ulmus</tp:taxon-name-part></tp:taxon-name></italic> is straightforward. For convenience we provide a key that distinguishes these from other insects that form partially or entirely linear mines. Primary blotch mines on elm are formed by additional species of <tp:taxon-name><tp:taxon-name-part taxon-name-part-type="order">Lepidoptera</tp:taxon-name-part></tp:taxon-name> (<tp:taxon-name><tp:taxon-name-part taxon-name-part-type="family">Coleophoridae</tp:taxon-name-part></tp:taxon-name>: <italic><tp:taxon-name><tp:taxon-name-part taxon-name-part-type="genus" reg="Coleophora">Coleophora</tp:taxon-name-part></tp:taxon-name></italic>; <tp:taxon-name><tp:taxon-name-part taxon-name-part-type="family">Gracillariidae</tp:taxon-name-part></tp:taxon-name>: <italic><tp:taxon-name><tp:taxon-name-part taxon-name-part-type="genus" reg="Cameraria">Cameraria</tp:taxon-name-part></tp:taxon-name></italic>, <italic><tp:taxon-name><tp:taxon-name-part taxon-name-part-type="genus" reg="Phyllonorycter">Phyllonorycter</tp:taxon-name-part></tp:taxon-name></italic>), <tp:taxon-name><tp:taxon-name-part taxon-name-part-type="order">Coleoptera</tp:taxon-name-part></tp:taxon-name> (<tp:taxon-name><tp:taxon-name-part taxon-name-part-type="family">Buprestidae</tp:taxon-name-part></tp:taxon-name>: <italic><tp:taxon-name><tp:taxon-name-part taxon-name-part-type="genus" reg="Brachys">Brachys</tp:taxon-name-part></tp:taxon-name></italic>; possibly also <tp:taxon-name><tp:taxon-name-part taxon-name-part-type="family">Curculionidae</tp:taxon-name-part></tp:taxon-name>: <italic><tp:taxon-name><tp:taxon-name-part taxon-name-part-type="genus" reg="Tachygonus">Tachygonus</tp:taxon-name-part></tp:taxon-name></italic>), and <tp:taxon-name><tp:taxon-name-part taxon-name-part-type="order">Hymenoptera</tp:taxon-name-part></tp:taxon-name> (<tp:taxon-name><tp:taxon-name-part taxon-name-part-type="family">Tenthredinidae</tp:taxon-name-part></tp:taxon-name>: <italic><tp:taxon-name><tp:taxon-name-part taxon-name-part-type="genus" reg="Fenusa">Fenusa</tp:taxon-name-part></tp:taxon-name></italic>). For a complete key, see <xref ref-type="bibr" rid="B13">Eiseman (2018)</xref>.</p></sec><sec sec-type="Key to North American Ulmus (linear) leafmines" id="SECID0E2WBG"><title>Key to North American <italic><tp:taxon-name><tp:taxon-name-part taxon-name-part-type="genus" reg="Ulmus">Ulmus</tp:taxon-name-part></tp:taxon-name></italic> (linear) leafmines</title><table-wrap content-type="key" position="anchor" orientation="portrait"><table id="TID0EI6AE" rules="all"><tbody><tr><td rowspan="1" colspan="1">1</td><td rowspan="1" colspan="1">Linear-blotch mine formed in spring; egg inserted in the leaf</td><td rowspan="1" colspan="1">
                      <bold>2</bold>
                    </td></tr><tr><td rowspan="1" colspan="1">–</td><td rowspan="1" colspan="1">Linear or linear-blotch mine formed in summer or fall; egg deposited on the leaf surface</td><td rowspan="1" colspan="1">
                      <bold>3</bold>
                    </td></tr><tr><td rowspan="1" colspan="1">2</td><td rowspan="1" colspan="1">Mine originating at a scar on the underside of the leaf midrib; frass forming a central line in the linear portion; larva with a head capsule, pupating in a globular cocoon within the mine</td><td rowspan="1" colspan="1"><bold><italic><tp:taxon-name><tp:taxon-name-part taxon-name-part-type="genus" reg="Orchestes">Orchestes</tp:taxon-name-part></tp:taxon-name></italic> spp.</bold> (<tp:taxon-name><tp:taxon-name-part taxon-name-part-type="order">Coleoptera</tp:taxon-name-part></tp:taxon-name>: <tp:taxon-name><tp:taxon-name-part taxon-name-part-type="family">Curculionidae</tp:taxon-name-part></tp:taxon-name>)</td></tr><tr><td rowspan="1" colspan="1">–</td><td rowspan="1" colspan="1">Mine typically originating near the leaf margin, not associated with a scar; frass indistinct in the linear portion; larva without a head capsule, exiting the mine to pupate</td><td rowspan="1" colspan="1"><bold><italic><tp:taxon-name><tp:taxon-name-part taxon-name-part-type="genus" reg="Agromyza">Agromyza</tp:taxon-name-part><tp:taxon-name-part taxon-name-part-type="species" reg="aristata">aristata</tp:taxon-name-part></tp:taxon-name></italic> Malloch, 1915</bold> (<tp:taxon-name><tp:taxon-name-part taxon-name-part-type="order">Diptera</tp:taxon-name-part></tp:taxon-name>: <tp:taxon-name><tp:taxon-name-part taxon-name-part-type="family">Agromyzidae</tp:taxon-name-part></tp:taxon-name>)</td></tr><tr><td rowspan="1" colspan="1">3</td><td rowspan="1" colspan="1">Mine approx. 2 cm long and less than 1 mm wide, mostly following the midrib and one or two lateral veins; frass filling the width of the mine except for the terminal several mm, in which no frass is deposited; larva emerging to feed externally in patches on the lower leaf surface</td><td rowspan="1" colspan="1"><bold><italic><tp:taxon-name><tp:taxon-name-part taxon-name-part-type="genus" reg="Bucculatrix">Bucculatrix</tp:taxon-name-part></tp:taxon-name></italic></bold> (<tp:taxon-name><tp:taxon-name-part taxon-name-part-type="order">Lepidoptera</tp:taxon-name-part></tp:taxon-name>: <tp:taxon-name><tp:taxon-name-part taxon-name-part-type="family">Bucculatricidae</tp:taxon-name-part></tp:taxon-name>)</td></tr><tr><td rowspan="1" colspan="1"/><td rowspan="1" colspan="2">Note: <italic><tp:taxon-name><tp:taxon-name-part taxon-name-part-type="genus" reg="Bucculatrix">Bucculatrix</tp:taxon-name-part><tp:taxon-name-part taxon-name-part-type="species" reg="eclecta">eclecta</tp:taxon-name-part></tp:taxon-name></italic> Braun, 1963 has been reared from elm but no details of the mine were recorded (<xref ref-type="bibr" rid="B5">Braun 1963</xref>). The above description is based on mines of an undetermined species collected on <italic><tp:taxon-name><tp:taxon-name-part taxon-name-part-type="genus" reg="Ulmus">Ulmus</tp:taxon-name-part><tp:taxon-name-part taxon-name-part-type="species" reg="alata">alata</tp:taxon-name-part></tp:taxon-name></italic> in NC by T. S. Feldman and on <italic><tp:taxon-name><tp:taxon-name-part taxon-name-part-type="genus" reg="Ulmus">U.</tp:taxon-name-part><tp:taxon-name-part taxon-name-part-type="species" reg="pumila">pumila</tp:taxon-name-part></tp:taxon-name></italic> in MA by C. S. Eiseman.</td></tr><tr><td rowspan="1" colspan="1">–</td><td rowspan="1" colspan="1">Mine longer than 2 cm and eventually more than 1 mm wide, with extended portions that do not follow veins; frass at least initially forming a narrow central line; larva feeding as a miner throughout its development</td><td rowspan="1" colspan="1">
                      <bold>4</bold>
                    </td></tr><tr><td rowspan="1" colspan="1">4</td><td rowspan="1" colspan="1">Mine distinctly linear throughout its length; egg usually on the lower leaf surface; cocoon never spun within the mine</td><td rowspan="1" colspan="1">
                      <bold>5</bold>
                    </td></tr><tr><td rowspan="1" colspan="1">–</td><td rowspan="1" colspan="1">Mine contorted to form a blotch in the later portion, although parts of the mine may be linear; egg often on the upper leaf surface; cocoon of overwintering generation sometimes spun within the mine (Figs <xref ref-type="fig" rid="F11">40–43</xref>)</td><td rowspan="1" colspan="1"><bold><italic><tp:taxon-name><tp:taxon-name-part taxon-name-part-type="genus" reg="Ectoedemia">Ectoedemia</tp:taxon-name-part><tp:taxon-name-part taxon-name-part-type="species" reg="ulmella">ulmella</tp:taxon-name-part></tp:taxon-name></italic></bold> (<tp:taxon-name><tp:taxon-name-part taxon-name-part-type="order">Lepidoptera</tp:taxon-name-part></tp:taxon-name>: <tp:taxon-name><tp:taxon-name-part taxon-name-part-type="family">Nepticulidae</tp:taxon-name-part></tp:taxon-name>)</td></tr><tr><td rowspan="1" colspan="1">5</td><td rowspan="1" colspan="1">Egg deposited on either leaf surface, may be next to a vein but not in an axil; larva yellow, exiting through the upper epidermis; on native elms (Figs <xref ref-type="fig" rid="F10">36–39</xref>)</td><td rowspan="1" colspan="1">
                      <bold><italic><tp:taxon-name>
                            <tp:taxon-name-part taxon-name-part-type="genus" reg="Stigmella">Stigmella</tp:taxon-name-part>
                            <tp:taxon-name-part taxon-name-part-type="species" reg="apicialbella">apicialbella</tp:taxon-name-part>
                          </tp:taxon-name></italic></bold>
                    </td></tr><tr><td rowspan="1" colspan="1">–</td><td rowspan="1" colspan="1">Egg deposited on the lower leaf surface, in a vein axil and beneath the trichomes; larva green, exiting through the lower epidermis; on Siberian elm (Figs <xref ref-type="fig" rid="F5">19–22</xref>)</td><td rowspan="1" colspan="1">
                      <bold><italic><tp:taxon-name>
                            <tp:taxon-name-part taxon-name-part-type="genus" reg="Stigmella">Stigmella</tp:taxon-name-part>
                            <tp:taxon-name-part taxon-name-part-type="species" reg="multispicata">multispicata</tp:taxon-name-part>
                          </tp:taxon-name></italic></bold>
                    </td></tr></tbody></table></table-wrap></sec></tp:treatment-sec><tp:treatment-sec><!--Section generated to contain objects referenced in tp:taxon-treatment.--><fig id="F1" position="float" orientation="portrait"><label>Figures 1–4.</label><caption><p><italic><tp:taxon-name><tp:taxon-name-part taxon-name-part-type="genus" reg="Stigmella">Stigmella</tp:taxon-name-part></tp:taxon-name></italic> species, adult habitus. <bold>1</bold><italic><tp:taxon-name><tp:taxon-name-part taxon-name-part-type="genus" reg="Stigmella">S.</tp:taxon-name-part><tp:taxon-name-part taxon-name-part-type="species" reg="multispicata">multispicata</tp:taxon-name-part></tp:taxon-name></italic>, male, USA, Indiana, <named-content xmlns:xlink="http://www.w3.org/1999/xlink" content-type="dwc:institutional_code" xlink:type="simple">RMNH</named-content>.INS.24511 <bold>2</bold><italic><tp:taxon-name><tp:taxon-name-part taxon-name-part-type="genus" reg="Stigmella">S.</tp:taxon-name-part><tp:taxon-name-part taxon-name-part-type="species" reg="multispicata">multispicata</tp:taxon-name-part></tp:taxon-name></italic>, female, USA, Indiana, 10.viii.2010 <bold>3</bold><italic><tp:taxon-name><tp:taxon-name-part taxon-name-part-type="genus" reg="Stigmella">S.</tp:taxon-name-part><tp:taxon-name-part taxon-name-part-type="species" reg="ulmivora">ulmivora</tp:taxon-name-part></tp:taxon-name></italic>, male, Netherlands, <named-content xmlns:xlink="http://www.w3.org/1999/xlink" content-type="dwc:institutional_code" xlink:type="simple">RMNH</named-content>.INS.15496 <bold>4</bold><italic><tp:taxon-name><tp:taxon-name-part taxon-name-part-type="genus" reg="Stigmella">S.</tp:taxon-name-part><tp:taxon-name-part taxon-name-part-type="species" reg="ulmivora">ulmivora</tp:taxon-name-part></tp:taxon-name></italic>, female, Netherlands, <named-content xmlns:xlink="http://www.w3.org/1999/xlink" content-type="dwc:institutional_code" xlink:type="simple">RMNH</named-content>.INS.15497. Scale bars 1 mm. Photographs C. Doorenweerd (1), E.J. van Nieukerken.</p></caption><graphic xmlns:xlink="http://www.w3.org/1999/xlink" xlink:href="zookeys-784-095-g001.jpg" position="float" orientation="portrait" xlink:type="simple" id="oo_228351.jpg"/></fig><fig id="F3" position="float" orientation="portrait"><label>Figures 7–13.</label><caption><p><italic><tp:taxon-name><tp:taxon-name-part taxon-name-part-type="genus" reg="Stigmella">Stigmella</tp:taxon-name-part></tp:taxon-name></italic> species, male genitalia in ventral view. <bold>7</bold>, <bold>8</bold>, <bold>12</bold><italic><tp:taxon-name><tp:taxon-name-part taxon-name-part-type="genus" reg="Stigmella">S.</tp:taxon-name-part><tp:taxon-name-part taxon-name-part-type="species" reg="multispicata">multispicata</tp:taxon-name-part></tp:taxon-name></italic>, slide EvN4511, <named-content xmlns:xlink="http://www.w3.org/1999/xlink" content-type="dwc:institutional_code" xlink:type="simple">RMNH</named-content>.INS.24511 <bold>9</bold><italic><tp:taxon-name><tp:taxon-name-part taxon-name-part-type="genus" reg="Stigmella">S.</tp:taxon-name-part><tp:taxon-name-part taxon-name-part-type="species" reg="multispicata">multispicata</tp:taxon-name-part></tp:taxon-name></italic>, slide JCK8417 <bold>10, 11, 13</bold><italic><tp:taxon-name><tp:taxon-name-part taxon-name-part-type="genus" reg="Stigmella">S.</tp:taxon-name-part><tp:taxon-name-part taxon-name-part-type="species" reg="ulmivora">ulmivora</tp:taxon-name-part></tp:taxon-name></italic>, slide VU0440, <named-content xmlns:xlink="http://www.w3.org/1999/xlink" content-type="dwc:institutional_code" xlink:type="simple">RMNH</named-content>.INS.20440. <bold>12</bold> and <bold>13</bold> show the difference in transtilla. Scale bars: 100 μm. Photographs E.J. van Nieukerken.</p></caption><graphic xmlns:xlink="http://www.w3.org/1999/xlink" xlink:href="zookeys-784-095-g003.jpg" position="float" orientation="portrait" xlink:type="simple" id="oo_228353.jpg"/></fig><fig id="F4" position="float" orientation="portrait"><label>Figures 14–18.</label><caption><p><italic><tp:taxon-name><tp:taxon-name-part taxon-name-part-type="genus" reg="Stigmella">Stigmella</tp:taxon-name-part></tp:taxon-name></italic> species, female genitalia. <bold>14</bold>, <bold>16</bold>, <bold>18</bold><italic><tp:taxon-name><tp:taxon-name-part taxon-name-part-type="genus" reg="Stigmella">S.</tp:taxon-name-part><tp:taxon-name-part taxon-name-part-type="species" reg="multispicata">multispicata</tp:taxon-name-part></tp:taxon-name></italic>, slide JCK8416 <bold>15</bold><italic><tp:taxon-name><tp:taxon-name-part taxon-name-part-type="genus" reg="Stigmella">S.</tp:taxon-name-part><tp:taxon-name-part taxon-name-part-type="species" reg="ulmivora">ulmivora</tp:taxon-name-part></tp:taxon-name></italic>, slide VU1638, <named-content xmlns:xlink="http://www.w3.org/1999/xlink" content-type="dwc:institutional_code" xlink:type="simple">RMNH</named-content>.INS.21638 <bold>17</bold><italic><tp:taxon-name><tp:taxon-name-part taxon-name-part-type="genus" reg="Stigmella">S.</tp:taxon-name-part><tp:taxon-name-part taxon-name-part-type="species" reg="ulmivora">ulmivora</tp:taxon-name-part></tp:taxon-name></italic>, slide VU1769, <named-content xmlns:xlink="http://www.w3.org/1999/xlink" content-type="dwc:institutional_code" xlink:type="simple">RMNH</named-content>.INS.21769. Scale bars: 200 μm (14, 15), 100 μm. Photographs E.J. van Nieukerken.</p></caption><graphic xmlns:xlink="http://www.w3.org/1999/xlink" xlink:href="zookeys-784-095-g004.jpg" position="float" orientation="portrait" xlink:type="simple" id="oo_228354.jpg"/></fig><fig id="F6" position="float" orientation="portrait"><label>Figures 26–27.</label><caption><p><italic><tp:taxon-name><tp:taxon-name-part taxon-name-part-type="genus" reg="Stigmella">Stigmella</tp:taxon-name-part></tp:taxon-name></italic> species, larval headcapsules, dorsal view. <bold>26</bold><italic><tp:taxon-name><tp:taxon-name-part taxon-name-part-type="genus" reg="Stigmella">S.</tp:taxon-name-part><tp:taxon-name-part taxon-name-part-type="species" reg="multispicata">multispicata</tp:taxon-name-part></tp:taxon-name></italic>, <named-content xmlns:xlink="http://www.w3.org/1999/xlink" content-type="dwc:institutional_code" xlink:type="simple">RMNH</named-content>.INS.30698 <bold>27</bold><italic><tp:taxon-name><tp:taxon-name-part taxon-name-part-type="genus" reg="Stigmella">S.</tp:taxon-name-part><tp:taxon-name-part taxon-name-part-type="species" reg="ulmivora">ulmivora</tp:taxon-name-part></tp:taxon-name></italic>, <named-content xmlns:xlink="http://www.w3.org/1999/xlink" content-type="dwc:institutional_code" xlink:type="simple">RMNH</named-content>.INS.18871. Scale bars: 100 μm. Photographs E.J. van Nieukerken.</p></caption><graphic xmlns:xlink="http://www.w3.org/1999/xlink" xlink:href="zookeys-784-095-g006.jpg" position="float" orientation="portrait" xlink:type="simple" id="oo_228356.jpg"/></fig><fig id="F12" position="float" orientation="portrait"><label>Figure 44.</label><caption><p>Neighbor Joining tree of DNA barcodes of the treated species. The labels mention: Taxon name, Sample id (collection registry), hostplant (when available), Country, State or Province, <abbrev xmlns:xlink="http://www.w3.org/1999/xlink" content-type="institution" xlink:title="Barcode Index Number" id="ABBRID0EO2AI" xlink:type="simple">BIN</abbrev> number.</p></caption><graphic xmlns:xlink="http://www.w3.org/1999/xlink" xlink:href="zookeys-784-095-g012.jpg" position="float" orientation="portrait" xlink:type="simple" id="oo_228362.jpg"/></fig><fig id="F11" position="float" orientation="portrait"><label>Figures 40–43.</label><caption><p><italic><tp:taxon-name><tp:taxon-name-part taxon-name-part-type="genus" reg="Ectoedemia">Ectoedemia</tp:taxon-name-part><tp:taxon-name-part taxon-name-part-type="species" reg="ulmella">ulmella</tp:taxon-name-part></tp:taxon-name></italic>, leafmines. <bold>40, 41</bold> Vacated mines, Canada, Québec, Brome-Missisquoi, <named-content xmlns:xlink="http://www.w3.org/1999/xlink" content-type="dwc:institutional_code" xlink:type="simple">RMNH</named-content>.INS.40373 <bold>42</bold> mine, larva taken out, barcoded, USA, New York, Essex Co, S Wilmington, larva <named-content xmlns:xlink="http://www.w3.org/1999/xlink" content-type="dwc:institutional_code" xlink:type="simple">RMNH</named-content>.INS.18563. 43 Mine with cocoon, <named-content xmlns:xlink="http://www.w3.org/1999/xlink" content-type="dwc:institutional_code" xlink:type="simple">RMNH</named-content>.INS.43636. Scale bars: 5 mm. Photographs E.J. van Nieukerken.</p></caption><graphic xmlns:xlink="http://www.w3.org/1999/xlink" xlink:href="zookeys-784-095-g011.jpg" position="float" orientation="portrait" xlink:type="simple" id="oo_228361.jpg"/></fig><fig id="F10" position="float" orientation="portrait"><label>Figures 36–39.</label><caption><p><italic><tp:taxon-name><tp:taxon-name-part taxon-name-part-type="genus" reg="Stigmella">Stigmella</tp:taxon-name-part><tp:taxon-name-part taxon-name-part-type="species" reg="apicialbella">apicialbella</tp:taxon-name-part></tp:taxon-name></italic>, leafmines. <bold>36</bold> Vacated mine, Canada, Québec, Brome-Missisquoi, <named-content xmlns:xlink="http://www.w3.org/1999/xlink" content-type="dwc:institutional_code" xlink:type="simple">RMNH</named-content>.INS.40376 <bold>37</bold> Vacated mine, USA, Connecticut, Litchfield Co., Canaan, <named-content xmlns:xlink="http://www.w3.org/1999/xlink" content-type="dwc:institutional_code" xlink:type="simple">RMNH</named-content>.INS.43576 <bold>38</bold> Vacated mine, USA, Mississippi, Oktibbeha Co., Black Prairie Reserve, <named-content xmlns:xlink="http://www.w3.org/1999/xlink" content-type="dwc:institutional_code" xlink:type="simple">RMNH</named-content>.INS.43158 <bold>39</bold> Mine with larva, USA, Tennessee, Obion Co. Scale bars 5 mm. Photographs E.J. van Nieukerken, C. Eiseman (39).</p></caption><graphic xmlns:xlink="http://www.w3.org/1999/xlink" xlink:href="zookeys-784-095-g010.jpg" position="float" orientation="portrait" xlink:type="simple" id="oo_228360.jpg"/></fig><fig id="F5" position="float" orientation="portrait"><label>Figures 19–25.</label><caption><p><italic><tp:taxon-name><tp:taxon-name-part taxon-name-part-type="genus" reg="Stigmella">Stigmella</tp:taxon-name-part><tp:taxon-name-part taxon-name-part-type="species" reg="multispicata">multispicata</tp:taxon-name-part></tp:taxon-name></italic>, immature stages and leafmines on <italic><tp:taxon-name><tp:taxon-name-part taxon-name-part-type="genus" reg="Ulmus">Ulmus</tp:taxon-name-part><tp:taxon-name-part taxon-name-part-type="species" reg="pumila">pumila</tp:taxon-name-part></tp:taxon-name></italic>. <bold>19</bold> leafmine of barcoded larva, <named-content xmlns:xlink="http://www.w3.org/1999/xlink" content-type="dwc:institutional_code" xlink:type="simple">RMNH</named-content>.INS.30070. China, Beijing <bold>20</bold> leafmine with dead larva, same locality <bold>21–25</bold> all from NY, Sagaponack, 23.x.2015 and 28.x.2015 (cocoon) <bold>25</bold> showing large number of emerged larvae on plastic sheet. Scale bars: 5 mm. Photographs E.J. van Nieukerken (<bold>19, 20</bold>), D.O. Gilrein (<bold>21–25</bold>).</p></caption><graphic xmlns:xlink="http://www.w3.org/1999/xlink" xlink:href="zookeys-784-095-g005.jpg" position="float" orientation="portrait" xlink:type="simple" id="oo_228355.jpg"/></fig></tp:treatment-sec><ref-list><ref id="B3"><mixed-citation xmlns:xlink="http://www.w3.org/1999/xlink" xlink:type="simple"><person-group><name name-style="western"><surname>Beirne</surname><given-names>BP</given-names></name></person-group> (<year>1945</year>) <article-title>The male genitalia of the British <tp:taxon-name><tp:taxon-name-part taxon-name-part-type="family">Stigmellidae</tp:taxon-name-part></tp:taxon-name> (<tp:taxon-name><tp:taxon-name-part taxon-name-part-type="family">Nepticulidae</tp:taxon-name-part></tp:taxon-name>) (Lep.).</article-title><source>Proceedings of the Royal Irish Academy Section B</source><volume>50</volume>: <fpage>191</fpage>–<lpage>218</lpage>. <ext-link xlink:type="simple" ext-link-type="uri" xlink:href="http://www.jstor.org/pss/20490833">http://www.jstor.org/pss/20490833</ext-link></mixed-citation></ref><ref id="B40"><mixed-citation xmlns:xlink="http://www.w3.org/1999/xlink" xlink:type="simple"><person-group><name name-style="western"><surname>Nieukerken</surname><given-names>EJ van</given-names></name><name name-style="western"><surname>Doorenweerd</surname><given-names>C</given-names></name><name name-style="western"><surname>Hoare</surname><given-names>RJB</given-names></name><name name-style="western"><surname>Davis</surname><given-names>DR</given-names></name></person-group> (<year>2016</year>) <article-title>Revised classification and catalogue of global <tp:taxon-name><tp:taxon-name-part taxon-name-part-type="family">Nepticulidae</tp:taxon-name-part></tp:taxon-name> and <tp:taxon-name><tp:taxon-name-part taxon-name-part-type="family">Opostegidae</tp:taxon-name-part></tp:taxon-name> (<tp:taxon-name><tp:taxon-name-part taxon-name-part-type="order">Lepidoptera</tp:taxon-name-part></tp:taxon-name>: <tp:taxon-name><tp:taxon-name-part taxon-name-part-type="superfamily">Nepticuloidea</tp:taxon-name-part></tp:taxon-name>).</article-title><source>ZooKeys</source><volume>628</volume>: <fpage>65</fpage>–<lpage>246</lpage>. <ext-link xlink:type="simple" ext-link-type="doi" xlink:href="10.3897/zookeys.628.9799">https://doi.org/10.3897/zookeys.628.9799</ext-link></mixed-citation></ref><ref id="B19"><mixed-citation xmlns:xlink="http://www.w3.org/1999/xlink" xlink:type="simple"><person-group><name name-style="western"><surname>Johansson</surname><given-names>R</given-names></name><name name-style="western"><surname>Nielsen</surname><given-names>ES</given-names></name></person-group> (<year>1990</year>) <article-title>Tribus <tp:taxon-name><tp:taxon-name-part taxon-name-part-type="tribe">Nepticulini</tp:taxon-name-part></tp:taxon-name>.</article-title> In: <person-group><name name-style="western"><surname>Johansson</surname><given-names>R</given-names></name><name name-style="western"><surname>Nielsen</surname><given-names>ES</given-names></name><name name-style="western"><surname>Nieukerken</surname><given-names>EJ van</given-names></name><name name-style="western"><surname>Gustafsson</surname><given-names>B</given-names></name></person-group> (<role>Eds</role>) <issue-title>The Nepticulidae and Opostegidae (Lepidoptera) of NW Europe.</issue-title><source>E.J. Brill, Leiden</source>, <fpage>111</fpage>–<lpage>238</lpage>.</mixed-citation></ref><ref id="B32"><mixed-citation xmlns:xlink="http://www.w3.org/1999/xlink" xlink:type="simple"><person-group><name name-style="western"><surname>Nieukerken</surname><given-names>EJ van</given-names></name></person-group> (<year>2017</year>) Fauna Europaea: <tp:taxon-name><tp:taxon-name-part taxon-name-part-type="family">Heliozelidae</tp:taxon-name-part></tp:taxon-name>, <tp:taxon-name><tp:taxon-name-part taxon-name-part-type="family">Nepticulidae</tp:taxon-name-part></tp:taxon-name>, <tp:taxon-name><tp:taxon-name-part taxon-name-part-type="family">Opostegidae</tp:taxon-name-part></tp:taxon-name>, <tp:taxon-name><tp:taxon-name-part taxon-name-part-type="family">Schreckensteiniidae</tp:taxon-name-part></tp:taxon-name>, <tp:taxon-name><tp:taxon-name-part taxon-name-part-type="family">Urodidae</tp:taxon-name-part></tp:taxon-name>. In: Karsholt O, Nieukerken EJ van (Eds) <tp:taxon-name><tp:taxon-name-part taxon-name-part-type="order">Lepidoptera</tp:taxon-name-part></tp:taxon-name>. Fauna Europaea 2017.06. <ext-link xlink:type="simple" ext-link-type="uri" xlink:href="https://fauna-eu.org">https://fauna-eu.org</ext-link></mixed-citation></ref><ref id="B31"><mixed-citation xmlns:xlink="http://www.w3.org/1999/xlink" xlink:type="simple"><person-group><name name-style="western"><surname>Nieukerken</surname><given-names>EJ van</given-names></name></person-group> (<year>1986</year>) <article-title>A provisional phylogenetic check-list of the western Palaearctic <tp:taxon-name><tp:taxon-name-part taxon-name-part-type="family">Nepticulidae</tp:taxon-name-part></tp:taxon-name>, with data on hostplants (<tp:taxon-name><tp:taxon-name-part taxon-name-part-type="order">Lepidoptera</tp:taxon-name-part></tp:taxon-name>).</article-title><source>Entomologica Scandinavica</source><volume>17</volume>: <fpage>1</fpage>–<lpage>27</lpage>. <ext-link xlink:type="simple" ext-link-type="doi" xlink:href="10.1163/187631286X00099">https://doi.org/10.1163/187631286X00099</ext-link></mixed-citation></ref><ref id="B42"><mixed-citation xmlns:xlink="http://www.w3.org/1999/xlink" xlink:type="simple"><person-group><name name-style="western"><surname>Puplesis</surname><given-names>R</given-names></name></person-group> (<year>1994</year>) <source>The <tp:taxon-name><tp:taxon-name-part taxon-name-part-type="family">Nepticulidae</tp:taxon-name-part></tp:taxon-name> of eastern Europe and Asia. Western, central and eastern parts.</source><publisher-name>Backhuys Publishers</publisher-name>, <publisher-loc>Leiden</publisher-loc>, <size units="page">290 pp</size>.</mixed-citation></ref><ref id="B13"><mixed-citation xmlns:xlink="http://www.w3.org/1999/xlink" xlink:type="simple"><person-group><name name-style="western"><surname>Eiseman</surname><given-names>C</given-names></name></person-group> (<year>2018</year>) Leafminers of North America – 1<sup>st</sup> edition. Charley Eiseman.</mixed-citation></ref><ref id="B5"><mixed-citation xmlns:xlink="http://www.w3.org/1999/xlink" xlink:type="simple"><person-group><name name-style="western"><surname>Braun</surname><given-names>AF</given-names></name></person-group> (<year>1963</year>) <article-title>The genus <italic><tp:taxon-name><tp:taxon-name-part taxon-name-part-type="genus">Bucculatrix</tp:taxon-name-part></tp:taxon-name></italic> in America north of Mexico (Microlepidoptera).</article-title><source>Memoirs of the American Entomological Society</source><volume>18</volume>: <fpage>1</fpage>–<lpage>208</lpage>. <ext-link xlink:type="simple" ext-link-type="uri" xlink:href="http://www.biodiversitylibrary.org/item/118941">http://www.biodiversitylibrary.org/item/118941</ext-link></mixed-citation></ref></ref-list></tp:taxon-treatment>
