# Supplementary material for: Stigmellamultispicata Rociene. & Stonis, an Asian leafminer on Siberian elm, now widespread in eastern North America (Lepidoptera, Nepticulidae)
Source: Zookeys. 2018 Sep 12;(784):95–125. doi: 10.3897/zookeys.784.27296 (PMC6160820; doi:10.3897/zookeys.784.27296)
Supplement: XML Treatment for Stigmella apicialbella [file zookeys.784.27296-treatment3.xml]

<!DOCTYPE tp:taxon-treatment
  PUBLIC "-//TaxonX//DTD Taxonomic Treatment Publishing DTD v0 20100105//EN" "tax-treatment-NSO.dtd">
<tp:taxon-treatment xmlns:tp="http://www.plazi.org/taxpub"><tp:treatment-meta><kwd-group><label>Taxon classification</label><kwd><named-content xmlns:xlink="http://www.w3.org/1999/xlink" content-type="kingdom">Animalia</named-content></kwd><kwd><named-content xmlns:xlink="http://www.w3.org/1999/xlink" content-type="order">Lepidoptera</named-content></kwd><kwd><named-content xmlns:xlink="http://www.w3.org/1999/xlink" content-type="family">Nepticulidae</named-content></kwd></kwd-group><mixed-citation publication-type="journal"><person-group><name><surname>van Nieukerken</surname><given-names>Erik J.</given-names></name><name><surname>Gilrein</surname><given-names>Daniel Owen</given-names></name><name><surname>Eiseman</surname><given-names>Charles S.</given-names></name></person-group><article-title><italic><tp:taxon-name><tp:taxon-name-part taxon-name-part-type="genus" reg="Stigmella">Stigmella</tp:taxon-name-part><tp:taxon-name-part taxon-name-part-type="species" reg="multispicata">multispicata</tp:taxon-name-part></tp:taxon-name></italic> Rociene. &amp; Stonis, an Asian leafminer on Siberian elm, now widespread in eastern North America (<tp:taxon-name><tp:taxon-name-part taxon-name-part-type="order">Lepidoptera</tp:taxon-name-part></tp:taxon-name>, <tp:taxon-name><tp:taxon-name-part taxon-name-part-type="family">Nepticulidae</tp:taxon-name-part></tp:taxon-name>)</article-title><source>Zookeys</source><day>12</day><month>9</month><year>2018</year><volume>2018</volume><issue>784</issue><fpage>95</fpage><lpage>125</lpage><pub-id pub-id-type="doi">10.3897/zookeys.784.27296</pub-id></mixed-citation></tp:treatment-meta><tp:nomenclature><tp:taxon-name>
            <tp:taxon-name-part taxon-name-part-type="genus" reg="Stigmella">Stigmella</tp:taxon-name-part>
            <tp:taxon-name-part taxon-name-part-type="species" reg="apicialbella">apicialbella</tp:taxon-name-part>
          </tp:taxon-name><tp:taxon-authority>(Chambers) Newton &amp; Wilkinson</tp:taxon-authority><xref ref-type="fig" rid="F9">Figures 34</xref><xref ref-type="fig" rid="F10">, 36–39</xref><tp:nomenclature-citation-list><tp:nomenclature-citation><tp:taxon-name>
                <tp:taxon-name-part taxon-name-part-type="genus" reg="Nepticula">Nepticula</tp:taxon-name-part>
                <tp:taxon-name-part taxon-name-part-type="species" reg="apicialbella">apicialbella</tp:taxon-name-part>
              </tp:taxon-name><comment>Chambers, 1873: 127.</comment></tp:nomenclature-citation><tp:nomenclature-citation><tp:taxon-name>
                <tp:taxon-name-part taxon-name-part-type="genus" reg="Stigmella">Stigmella</tp:taxon-name-part>
                <tp:taxon-name-part taxon-name-part-type="species" reg="apicialbella">apicialbella</tp:taxon-name-part>
              </tp:taxon-name><comment>: <xref ref-type="bibr" rid="B29">Newton and Wilkinson 1982</xref>: 413.</comment></tp:nomenclature-citation></tp:nomenclature-citation-list></tp:nomenclature><tp:treatment-sec sec-type="diagnosis" id="SECID0E4CAI"><title>Diagnosis.</title><p><italic><tp:taxon-name><tp:taxon-name-part taxon-name-part-type="genus" reg="Stigmella">Stigmella</tp:taxon-name-part><tp:taxon-name-part taxon-name-part-type="species" reg="apicialbella">apicialbella</tp:taxon-name-part></tp:taxon-name></italic> (Figure <xref ref-type="fig" rid="F9">34</xref>) can easily be recognized by the combination of a yellow head, white collar, and forewing with a narrow medial white fascia and an apical triangular white spot extending into the fringe. The basal half of the forewing is a bit more brown or fuscous, whereas the apical part is almost black with coarse scaling. The male genitalia are remarkably “bulky” and do not resemble any other North American species (<xref ref-type="bibr" rid="B29">Newton and Wilkinson 1982</xref>).</p><fig id="F9" position="float" orientation="portrait"><label>Figures 34–35.</label><caption><p>North American <italic><tp:taxon-name><tp:taxon-name-part taxon-name-part-type="genus" reg="Ulmus">Ulmus</tp:taxon-name-part></tp:taxon-name></italic> feeding <tp:taxon-name><tp:taxon-name-part taxon-name-part-type="family">Nepticulidae</tp:taxon-name-part></tp:taxon-name>, adults. <bold>34</bold><italic><tp:taxon-name><tp:taxon-name-part taxon-name-part-type="genus" reg="Stigmella">Stigmella</tp:taxon-name-part><tp:taxon-name-part taxon-name-part-type="species" reg="apicialbella">apicialbella</tp:taxon-name-part></tp:taxon-name></italic>, Massachusetts, Hampshire Co., Northampton <bold>35</bold><italic><tp:taxon-name><tp:taxon-name-part taxon-name-part-type="genus" reg="Ectoedemia">Ectoedemia</tp:taxon-name-part><tp:taxon-name-part taxon-name-part-type="species" reg="ulmella">ulmella</tp:taxon-name-part></tp:taxon-name></italic>, male, Tennessee, Blount Co., Townsend. Photographs C. Eiseman, E.J. van Nieukerken.</p></caption><graphic xmlns:xlink="http://www.w3.org/1999/xlink" xlink:href="zookeys-784-095-g009.jpg" position="float" orientation="portrait" xlink:type="simple" id="oo_228359.jpg"/></fig></tp:treatment-sec><tp:treatment-sec sec-type="biology" id="SECID0EJFAI"><title>Biology.</title><p><italic>Host plants. <tp:taxon-name><tp:taxon-name-part taxon-name-part-type="genus" reg="Ulmus">Ulmus</tp:taxon-name-part><tp:taxon-name-part taxon-name-part-type="species" reg="americana">americana</tp:taxon-name-part></tp:taxon-name></italic> L., <italic><tp:taxon-name><tp:taxon-name-part taxon-name-part-type="genus" reg="Ulmus">U.</tp:taxon-name-part><tp:taxon-name-part taxon-name-part-type="species" reg="alata">alata</tp:taxon-name-part></tp:taxon-name></italic> Michx., <italic><tp:taxon-name><tp:taxon-name-part taxon-name-part-type="genus" reg="Ulmus">U.</tp:taxon-name-part><tp:taxon-name-part taxon-name-part-type="species" reg="rubra">rubra</tp:taxon-name-part></tp:taxon-name></italic> Muhl. (= <italic>fulva</italic> Michx.), <italic><tp:taxon-name><tp:taxon-name-part taxon-name-part-type="genus" reg="Ulmus">U.</tp:taxon-name-part><tp:taxon-name-part taxon-name-part-type="species" reg="thomasii">thomasii</tp:taxon-name-part></tp:taxon-name></italic> Sarg. (= <italic>racemosa</italic> D. Thomas), <italic><tp:taxon-name><tp:taxon-name-part taxon-name-part-type="genus" reg="Ulmus">Ulmus</tp:taxon-name-part></tp:taxon-name></italic> spp. (<tp:taxon-name><tp:taxon-name-part taxon-name-part-type="family">Ulmaceae</tp:taxon-name-part></tp:taxon-name>) (<xref ref-type="bibr" rid="B4">Braun 1917</xref>, <xref ref-type="bibr" rid="B29">Newton and Wilkinson 1982</xref>). <italic><tp:taxon-name><tp:taxon-name-part taxon-name-part-type="genus" reg="Ulmus">Ulmus</tp:taxon-name-part><tp:taxon-name-part taxon-name-part-type="species" reg="alata">alata</tp:taxon-name-part></tp:taxon-name></italic> constitutes a new host record.</p><p><italic><tp:taxon-name><tp:taxon-name-part taxon-name-part-type="genus" reg="Leafmine">Leafmine</tp:taxon-name-part></tp:taxon-name></italic> (Figs <xref ref-type="fig" rid="F10">36–39</xref>). Egg on either leaf surface, may be against a vein, but never in leaf axil. Mines linear, usually rather straight, partly following veins, or more contorted; frass variable, from narrow linear to contorted, green or brown, sometimes completely filling the mine. Larval exit on leaf upperside.</p><fig id="F10" position="float" orientation="portrait"><label>Figures 36–39.</label><caption><p><italic><tp:taxon-name><tp:taxon-name-part taxon-name-part-type="genus" reg="Stigmella">Stigmella</tp:taxon-name-part><tp:taxon-name-part taxon-name-part-type="species" reg="apicialbella">apicialbella</tp:taxon-name-part></tp:taxon-name></italic>, leafmines. <bold>36</bold> Vacated mine, Canada, Québec, Brome-Missisquoi, <named-content xmlns:xlink="http://www.w3.org/1999/xlink" content-type="dwc:institutional_code" xlink:type="simple">RMNH</named-content>.INS.40376 <bold>37</bold> Vacated mine, USA, Connecticut, Litchfield Co., Canaan, <named-content xmlns:xlink="http://www.w3.org/1999/xlink" content-type="dwc:institutional_code" xlink:type="simple">RMNH</named-content>.INS.43576 <bold>38</bold> Vacated mine, USA, Mississippi, Oktibbeha Co., Black Prairie Reserve, <named-content xmlns:xlink="http://www.w3.org/1999/xlink" content-type="dwc:institutional_code" xlink:type="simple">RMNH</named-content>.INS.43158 <bold>39</bold> Mine with larva, USA, Tennessee, Obion Co. Scale bars 5 mm. Photographs E.J. van Nieukerken, C. Eiseman (39).</p></caption><graphic xmlns:xlink="http://www.w3.org/1999/xlink" xlink:href="zookeys-784-095-g010.jpg" position="float" orientation="portrait" xlink:type="simple" id="oo_228360.jpg"/></fig><p><italic>Larva</italic> (Figure <xref ref-type="fig" rid="F10">39</xref>). Yellow, feeding with dorsum upwards; head capsule brown. Larva spinning a brown cocoon on debris.</p><p><italic>Life history.</italic> Bivoltine, or possibly trivoltine (<xref ref-type="bibr" rid="B4">Braun 1917</xref>). Larvae in June to early July, again in August to October. Adults recorded from April to early July and again in August.</p></tp:treatment-sec><tp:treatment-sec sec-type="distribution" id="SECID0ELKAI"><title>Distribution.</title><p>Widespread in Eastern North America, positive records from: Canada: New Brunswick, Ontario (<abbrev xmlns:xlink="http://www.w3.org/1999/xlink" content-type="institution" xlink:title="Barcode of Life Data Systems" id="ABBRID0ERKAI" xlink:type="simple">BOLD</abbrev>: BIOUG33718-A12), Quebec (van <xref ref-type="bibr" rid="B33">Nieukerken 2018</xref>), USA: Alabama*, Connecticut*, Georgia*, Illinois, Indiana, Kentucky (<xref ref-type="bibr" rid="B8">Chambers 1873</xref>), Massachusetts, Mississippi*, New York*, North Carolina, Ohio (<xref ref-type="bibr" rid="B4">Braun 1917</xref>), Tennessee, Vermont. States without reference are new records: from states with asterisk we have as yet only seen vacated mines; from the other states the occurrence is confirmed by adults or DNA barcodes of larvae.</p></tp:treatment-sec><tp:treatment-sec sec-type="DNA barcodes" id="SECID0ECLAI"><title>DNA barcodes.</title><p>We have three DNA barcodes, all with <abbrev xmlns:xlink="http://www.w3.org/1999/xlink" content-type="institution" xlink:title="Barcode Index Number" id="ABBRID0EILAI" xlink:type="simple">BIN</abbrev><abbrev xmlns:xlink="http://www.w3.org/1999/xlink" content-type="institution" xlink:title="Barcode of Life Data Systems" id="ABBRID0ENLAI" xlink:type="simple">BOLD</abbrev>: ACG9146 (Figure <xref ref-type="fig" rid="F12">44</xref>).</p></tp:treatment-sec><tp:treatment-sec sec-type="remarks" id="SECID0EWLAI"><title>Remarks.</title><p>The leafmines of this species are remarkably variable. Since we have not seen any adults or DNA barcodes yet from the southernmost states, the possibility that some of these mines represent other taxa cannot be excluded.</p></tp:treatment-sec><tp:treatment-sec sec-type="material" id="SECID0E2LAI"><title>Material examined.</title><p><bold>Canada</bold>: 1 larva, several mines, Québec, Brome-Missisquoi, St Armand, Étang Streit, 7.ix.2015, <italic><tp:taxon-name><tp:taxon-name-part taxon-name-part-type="genus" reg="Ulmus">Ulmus</tp:taxon-name-part><tp:taxon-name-part taxon-name-part-type="species" reg="americana">americana</tp:taxon-name-part></tp:taxon-name></italic>; 1♀, Québec, Gatineau, Aylmer, 18 rue Washington, 19.v.1998. <bold>United States</bold>: several vacated mines, Alabama, Monroe Co., Haines Island Park, along Alabama River, 12.x.2010, <italic><tp:taxon-name><tp:taxon-name-part taxon-name-part-type="genus" reg="Ulmus">Ulmus</tp:taxon-name-part></tp:taxon-name></italic>; several vacated mines, Connecticut, Litchfield Co., Canaan, Page Road near Falls Village, 11.ix.2011, <italic><tp:taxon-name><tp:taxon-name-part taxon-name-part-type="genus" reg="Ulmus">U.</tp:taxon-name-part><tp:taxon-name-part taxon-name-part-type="species" reg="americana">americana</tp:taxon-name-part></tp:taxon-name></italic>; 8 vacated mines, Georgia, Murray Co., Chattahoochee Nat. Forest, E of Chatsworth, GA rd 52, 14.x.2010, <italic><tp:taxon-name><tp:taxon-name-part taxon-name-part-type="genus" reg="Ulmus">U.</tp:taxon-name-part><tp:taxon-name-part taxon-name-part-type="species" reg="alata">alata</tp:taxon-name-part></tp:taxon-name></italic>; 1♂, Indiana, St. Joseph Co., 25.v.2010; 1♂, ibidem, 13.viii.2010; 3♂, ibidem, 15.viii.2010; 1♂, Kentucky [Kenton Co., Covington], Lectotype; 1 adult, Massachusetts, Hampshire Co., Northampton, Northampton Bikeway west of King St., 13.ix.2013, <italic><tp:taxon-name><tp:taxon-name-part taxon-name-part-type="genus" reg="Ulmus">Ulmus</tp:taxon-name-part></tp:taxon-name></italic>, emerged 22.v.2014; 3 vacated mines, Mississippi, Oktibbeha Co., Black Prairie Reserve, nr 16<sup>th</sup> Section Rd, 6.x.2010, <italic><tp:taxon-name><tp:taxon-name-part taxon-name-part-type="genus" reg="Ulmus">U.</tp:taxon-name-part><tp:taxon-name-part taxon-name-part-type="species" reg="alata">alata</tp:taxon-name-part></tp:taxon-name></italic>; 1 vacated mine, Mississippi, Winston Co., Tombigbee Nat. Forest, Noxubee Hills trailhead, 7.x.2010, <italic><tp:taxon-name><tp:taxon-name-part taxon-name-part-type="genus" reg="Ulmus">U.</tp:taxon-name-part><tp:taxon-name-part taxon-name-part-type="species" reg="alata">alata</tp:taxon-name-part></tp:taxon-name></italic>; 2 vacated mines, New York, Essex Co, S Wilmington, W branch Ausable river, 13.ix.2011, <italic><tp:taxon-name><tp:taxon-name-part taxon-name-part-type="genus" reg="Ulmus">U.</tp:taxon-name-part><tp:taxon-name-part taxon-name-part-type="species" reg="americana">americana</tp:taxon-name-part></tp:taxon-name></italic>; 1 larva, mines, Tennessee, Obion Co., Reelfoot Lake, 17.xi.2012, <italic><tp:taxon-name><tp:taxon-name-part taxon-name-part-type="genus" reg="Ulmus">Ulmus</tp:taxon-name-part></tp:taxon-name></italic>; 1 larva, 2 mines, Vermont, Addison Co., Addison, Dead Creek WMA, 16.ix.2011, <italic><tp:taxon-name><tp:taxon-name-part taxon-name-part-type="genus" reg="Ulmus">U.</tp:taxon-name-part><tp:taxon-name-part taxon-name-part-type="species" reg="americana">americana</tp:taxon-name-part></tp:taxon-name></italic>; 1 vacated mine, Vermont, Chittenden Co., Burlington, Colchester Bog, 5.ix.2015, <italic><tp:taxon-name><tp:taxon-name-part taxon-name-part-type="genus" reg="Ulmus">U.</tp:taxon-name-part><tp:taxon-name-part taxon-name-part-type="species" reg="americana">americana</tp:taxon-name-part></tp:taxon-name></italic>.</p><p><italic>Online photographs</italic>: <bold>Canada</bold>: vacated mine, New Brunswick, York Co., Fredericton, 28.viii.2015, Christopher Adam, <ext-link xmlns:xlink="http://www.w3.org/1999/xlink" xlink:type="simple" ext-link-type="uri" xlink:href="https://bugguide.net/node/view/1162297">https://bugguide.net/node/view/1162297</ext-link>, <bold>United States</bold>: 1 adult, Illinois, Cook Co., Glencoe, 22.v.2017, James F. Steffen, <ext-link xmlns:xlink="http://www.w3.org/1999/xlink" xlink:type="simple" ext-link-type="uri" xlink:href="https://bugguide.net/node/view/1373817">https://bugguide.net/node/view/1373817</ext-link>; mine with larva, North Carolina, Durham Co., Durham, Pelham Road, 25.vi.2016, <italic><tp:taxon-name><tp:taxon-name-part taxon-name-part-type="genus" reg="Ulmus">U.</tp:taxon-name-part><tp:taxon-name-part taxon-name-part-type="species" reg="alata">alata</tp:taxon-name-part></tp:taxon-name></italic>, Tracy S. Feldman, <ext-link xmlns:xlink="http://www.w3.org/1999/xlink" xlink:type="simple" ext-link-type="uri" xlink:href="https://bugguide.net/node/view/1247382">https://bugguide.net/node/view/1247382</ext-link>, plus many records of vacated mines from NC.</p></tp:treatment-sec><tp:treatment-sec><!--Section generated to contain objects referenced in tp:taxon-treatment.--><fig id="F12" position="float" orientation="portrait"><label>Figure 44.</label><caption><p>Neighbor Joining tree of DNA barcodes of the treated species. The labels mention: Taxon name, Sample id (collection registry), hostplant (when available), Country, State or Province, <abbrev xmlns:xlink="http://www.w3.org/1999/xlink" content-type="institution" xlink:title="Barcode Index Number" id="ABBRID0EO2AI" xlink:type="simple">BIN</abbrev> number.</p></caption><graphic xmlns:xlink="http://www.w3.org/1999/xlink" xlink:href="zookeys-784-095-g012.jpg" position="float" orientation="portrait" xlink:type="simple" id="oo_228362.jpg"/></fig></tp:treatment-sec><ref-list><ref id="B29"><mixed-citation xmlns:xlink="http://www.w3.org/1999/xlink" xlink:type="simple"><person-group><name name-style="western"><surname>Newton</surname><given-names>PJ</given-names></name><name name-style="western"><surname>Wilkinson</surname><given-names>C</given-names></name></person-group> (<year>1982</year>) <article-title>A taxonomic revision of the North American species of <italic><tp:taxon-name><tp:taxon-name-part taxon-name-part-type="genus">Stigmella</tp:taxon-name-part></tp:taxon-name></italic> (<tp:taxon-name><tp:taxon-name-part taxon-name-part-type="order">Lepidoptera</tp:taxon-name-part></tp:taxon-name>: <tp:taxon-name><tp:taxon-name-part taxon-name-part-type="family">Nepticulidae</tp:taxon-name-part></tp:taxon-name>).</article-title><source>Systematic Entomology</source><volume>7</volume>: <fpage>367</fpage>–<lpage>463</lpage>. <ext-link xlink:type="simple" ext-link-type="doi" xlink:href="10.1111/j.1365-3113.1982.tb00455.x">https://doi.org/10.1111/j.1365-3113.1982.tb00455.x</ext-link></mixed-citation></ref><ref id="B4"><mixed-citation xmlns:xlink="http://www.w3.org/1999/xlink" xlink:type="simple"><person-group><name name-style="western"><surname>Braun</surname><given-names>AF</given-names></name></person-group> (<year>1917</year>) <article-title><tp:taxon-name><tp:taxon-name-part taxon-name-part-type="family">Nepticulidae</tp:taxon-name-part></tp:taxon-name> of North America.</article-title><source>Transactions of the American Entomological Society</source><volume>43</volume>: <fpage>155</fpage>–<lpage>209</lpage>. <ext-link xlink:type="simple" ext-link-type="uri" xlink:href="https://www.biodiversitylibrary.org/part/27115">https://www.biodiversitylibrary.org/part/27115</ext-link></mixed-citation></ref><ref id="B33"><mixed-citation xmlns:xlink="http://www.w3.org/1999/xlink" xlink:type="simple"><person-group><name name-style="western"><surname>Nieukerken</surname><given-names>EJ van</given-names></name></person-group> (<year>2018</year>) <article-title>Family <tp:taxon-name><tp:taxon-name-part taxon-name-part-type="family">Nepticulidae</tp:taxon-name-part></tp:taxon-name> Stainton, 1854 (pygmy moths).</article-title> In: <person-group><name name-style="western"><surname>Pohl</surname><given-names>GR</given-names></name><name name-style="western"><surname>Landry</surname><given-names>J-F</given-names></name><name name-style="western"><surname>Schmidt</surname><given-names>BC</given-names></name><name name-style="western"><surname>Lafontaine</surname><given-names>JD</given-names></name><name name-style="western"><surname>Macaulay</surname><given-names>AD</given-names></name><name name-style="western"><surname>Nieukerken</surname><given-names>EJ van</given-names></name><name name-style="western"><surname>DeWaard</surname><given-names>JR</given-names></name><name name-style="western"><surname>Dombroskie</surname><given-names>JJ</given-names></name><name name-style="western"><surname>Klymko</surname><given-names>J</given-names></name><name name-style="western"><surname>Nazari</surname><given-names>V</given-names></name><name name-style="western"><surname>Stead</surname><given-names>K</given-names></name></person-group> (<role>Eds</role>) <issue-title>Annotated checklist of the moths and butterflies (Lepidoptera) of Canada and Alaska.</issue-title><source>Pensoft Publishers, Sofia</source>, <fpage>34</fpage>–<lpage>38</lpage>. <ext-link xlink:type="simple" ext-link-type="uri" xlink:href="https://ebooks.pensoft.net/book/13218/annotated-checklist-of-the-moths-and-butterflies-lepidoptera-of-canada-and-alaska">https://ebooks.pensoft.net/book/13218/annotated-checklist-of-the-moths-and-butterflies-lepidoptera-of-canada-and-alaska</ext-link></mixed-citation></ref><ref id="B8"><mixed-citation xmlns:xlink="http://www.w3.org/1999/xlink" xlink:type="simple"><person-group><name name-style="western"><surname>Chambers</surname><given-names>VT</given-names></name></person-group> (<year>1873</year>) <article-title>Micro-<tp:taxon-name><tp:taxon-name-part taxon-name-part-type="order">lepidoptera</tp:taxon-name-part></tp:taxon-name>.</article-title><source>Canadian Entomologist</source><volume>5</volume>: <fpage>124</fpage>–<lpage>128</lpage>. <ext-link xlink:type="simple" ext-link-type="doi" xlink:href="10.4039/Ent5124-7">https://doi.org/10.4039/Ent5124-7</ext-link></mixed-citation></ref></ref-list></tp:taxon-treatment>
