# Supplementary material for: Stigmellamultispicata Rociene. & Stonis, an Asian leafminer on Siberian elm, now widespread in eastern North America (Lepidoptera, Nepticulidae)
Source: Zookeys. 2018 Sep 12;(784):95–125. doi: 10.3897/zookeys.784.27296 (PMC6160820; doi:10.3897/zookeys.784.27296)
Supplement: XML Treatment for Ectoedemia ulmella [file zookeys.784.27296-treatment4.xml]

<!DOCTYPE tp:taxon-treatment
  PUBLIC "-//TaxonX//DTD Taxonomic Treatment Publishing DTD v0 20100105//EN" "tax-treatment-NSO.dtd">
<tp:taxon-treatment xmlns:tp="http://www.plazi.org/taxpub"><tp:treatment-meta><kwd-group><label>Taxon classification</label><kwd><named-content xmlns:xlink="http://www.w3.org/1999/xlink" content-type="kingdom">Animalia</named-content></kwd><kwd><named-content xmlns:xlink="http://www.w3.org/1999/xlink" content-type="order">Lepidoptera</named-content></kwd><kwd><named-content xmlns:xlink="http://www.w3.org/1999/xlink" content-type="family">Nepticulidae</named-content></kwd></kwd-group><mixed-citation publication-type="journal"><person-group><name><surname>van Nieukerken</surname><given-names>Erik J.</given-names></name><name><surname>Gilrein</surname><given-names>Daniel Owen</given-names></name><name><surname>Eiseman</surname><given-names>Charles S.</given-names></name></person-group><article-title><italic><tp:taxon-name><tp:taxon-name-part taxon-name-part-type="genus" reg="Stigmella">Stigmella</tp:taxon-name-part><tp:taxon-name-part taxon-name-part-type="species" reg="multispicata">multispicata</tp:taxon-name-part></tp:taxon-name></italic> Rociene. &amp; Stonis, an Asian leafminer on Siberian elm, now widespread in eastern North America (<tp:taxon-name><tp:taxon-name-part taxon-name-part-type="order">Lepidoptera</tp:taxon-name-part></tp:taxon-name>, <tp:taxon-name><tp:taxon-name-part taxon-name-part-type="family">Nepticulidae</tp:taxon-name-part></tp:taxon-name>)</article-title><source>Zookeys</source><day>12</day><month>9</month><year>2018</year><volume>2018</volume><issue>784</issue><fpage>95</fpage><lpage>125</lpage><pub-id pub-id-type="doi">10.3897/zookeys.784.27296</pub-id></mixed-citation></tp:treatment-meta><tp:nomenclature><tp:taxon-name>
            <tp:taxon-name-part taxon-name-part-type="genus" reg="Ectoedemia">Ectoedemia</tp:taxon-name-part>
            <tp:taxon-name-part taxon-name-part-type="species" reg="ulmella">ulmella</tp:taxon-name-part>
          </tp:taxon-name><tp:taxon-authority>(Braun) Wilkinson &amp; Scoble</tp:taxon-authority><xref ref-type="fig" rid="F9">Figures 35</xref><xref ref-type="fig" rid="F11">, 40–43</xref><tp:nomenclature-citation-list><tp:nomenclature-citation><tp:taxon-name>
                <tp:taxon-name-part taxon-name-part-type="genus" reg="Nepticula">Nepticula</tp:taxon-name-part>
                <tp:taxon-name-part taxon-name-part-type="species" reg="ulmella">ulmella</tp:taxon-name-part>
              </tp:taxon-name><comment>Braun, 1912: 87.</comment></tp:nomenclature-citation><tp:nomenclature-citation><tp:taxon-name>
                <tp:taxon-name-part taxon-name-part-type="genus" reg="Ectoedemia">Ectoedemia</tp:taxon-name-part>
                <tp:taxon-name-part taxon-name-part-type="species" reg="ulmella">ulmella</tp:taxon-name-part>
              </tp:taxon-name><comment>: <xref ref-type="bibr" rid="B53">Wilkinson and Scoble 1979</xref>: 91.</comment></tp:nomenclature-citation></tp:nomenclature-citation-list></tp:nomenclature><tp:treatment-sec sec-type="diagnosis" id="SECID0EJTAI"><title>Diagnosis.</title><p><italic><tp:taxon-name><tp:taxon-name-part taxon-name-part-type="genus" reg="Ectoedemia">Ectoedemia</tp:taxon-name-part><tp:taxon-name-part taxon-name-part-type="species" reg="ulmella">ulmella</tp:taxon-name-part></tp:taxon-name></italic> (Figure <xref ref-type="fig" rid="F9">35</xref>) can easily be distinguished from the <italic><tp:taxon-name><tp:taxon-name-part taxon-name-part-type="genus" reg="Ulmus">Ulmus</tp:taxon-name-part></tp:taxon-name></italic>-feeding <italic><tp:taxon-name><tp:taxon-name-part taxon-name-part-type="genus" reg="Stigmella">Stigmella</tp:taxon-name-part></tp:taxon-name></italic> spp. by the small collar with hair-scales only (<italic><tp:taxon-name><tp:taxon-name-part taxon-name-part-type="genus" reg="Stigmella">Stigmella</tp:taxon-name-part></tp:taxon-name></italic> spp. have lamellar scales), combined with the medial white fascia and pale fringe. Other species of <italic><tp:taxon-name><tp:taxon-name-part taxon-name-part-type="genus" reg="Ectoedemia">Ectoedemia</tp:taxon-name-part></tp:taxon-name></italic> may look similar, but males of <italic><tp:taxon-name><tp:taxon-name-part taxon-name-part-type="genus" reg="Ectoedemia">E.</tp:taxon-name-part><tp:taxon-name-part taxon-name-part-type="species" reg="ulmella">ulmella</tp:taxon-name-part></tp:taxon-name></italic> stand out by the brown androconial scales on hindwing upperside. For genitalia see <xref ref-type="bibr" rid="B54">Wilkinson and Newton (1981)</xref>.</p></tp:treatment-sec><tp:treatment-sec sec-type="biology" id="SECID0EJVAI"><title>Biology.</title><p><italic>Host plants. <tp:taxon-name><tp:taxon-name-part taxon-name-part-type="genus" reg="Ulmus">Ulmus</tp:taxon-name-part><tp:taxon-name-part taxon-name-part-type="species" reg="americana">americana</tp:taxon-name-part></tp:taxon-name></italic> L., <italic><tp:taxon-name><tp:taxon-name-part taxon-name-part-type="genus" reg="Ulmus">U.</tp:taxon-name-part><tp:taxon-name-part taxon-name-part-type="species" reg="alata">alata</tp:taxon-name-part></tp:taxon-name></italic> Michx., <italic><tp:taxon-name><tp:taxon-name-part taxon-name-part-type="genus" reg="Ulmus">U.</tp:taxon-name-part><tp:taxon-name-part taxon-name-part-type="species" reg="rubra">rubra</tp:taxon-name-part></tp:taxon-name></italic> Muhl. (= <italic>fulva</italic> Michx.), <italic><tp:taxon-name><tp:taxon-name-part taxon-name-part-type="genus" reg="Ulmus">U.</tp:taxon-name-part><tp:taxon-name-part taxon-name-part-type="species" reg="thomasii">thomasii</tp:taxon-name-part></tp:taxon-name></italic> Sarg. (= <italic>racemosa</italic> D. Thomas) (<tp:taxon-name><tp:taxon-name-part taxon-name-part-type="family">Ulmaceae</tp:taxon-name-part></tp:taxon-name>) (<xref ref-type="bibr" rid="B4">Braun 1917</xref>, <xref ref-type="bibr" rid="B54">Wilkinson and Newton 1981</xref>). <italic><tp:taxon-name><tp:taxon-name-part taxon-name-part-type="genus" reg="Ulmus">Ulmus</tp:taxon-name-part><tp:taxon-name-part taxon-name-part-type="species" reg="alata">alata</tp:taxon-name-part></tp:taxon-name></italic> constitutes a new host record.</p><p><italic><tp:taxon-name><tp:taxon-name-part taxon-name-part-type="genus" reg="Leafmine">Leafmine</tp:taxon-name-part></tp:taxon-name></italic> (Figs <xref ref-type="fig" rid="F11">40–43</xref>). Egg usually on upper leaf surface, often against a vein. Early mine a narrow linear tract with broken narrow linear frass, sometimes filled with frass, at first often winding, then straighter, often following a vein, later mine abruptly widening into an irregular blotch with scattered frass. Larval exit on leaf upper side, or cocoon spun inside mine, often in center of blotch (<xref ref-type="bibr" rid="B4">Braun 1917</xref>) (Figure <xref ref-type="fig" rid="F11">43</xref>).</p><fig id="F11" position="float" orientation="portrait"><label>Figures 40–43.</label><caption><p><italic><tp:taxon-name><tp:taxon-name-part taxon-name-part-type="genus" reg="Ectoedemia">Ectoedemia</tp:taxon-name-part><tp:taxon-name-part taxon-name-part-type="species" reg="ulmella">ulmella</tp:taxon-name-part></tp:taxon-name></italic>, leafmines. <bold>40, 41</bold> Vacated mines, Canada, Québec, Brome-Missisquoi, <named-content xmlns:xlink="http://www.w3.org/1999/xlink" content-type="dwc:institutional_code" xlink:type="simple">RMNH</named-content>.INS.40373 <bold>42</bold> mine, larva taken out, barcoded, USA, New York, Essex Co, S Wilmington, larva <named-content xmlns:xlink="http://www.w3.org/1999/xlink" content-type="dwc:institutional_code" xlink:type="simple">RMNH</named-content>.INS.18563. 43 Mine with cocoon, <named-content xmlns:xlink="http://www.w3.org/1999/xlink" content-type="dwc:institutional_code" xlink:type="simple">RMNH</named-content>.INS.43636. Scale bars: 5 mm. Photographs E.J. van Nieukerken.</p></caption><graphic xmlns:xlink="http://www.w3.org/1999/xlink" xlink:href="zookeys-784-095-g011.jpg" position="float" orientation="portrait" xlink:type="simple" id="oo_228361.jpg"/></fig><p><italic>Larva</italic>. Pale yellowish white, feeding with venter upwards, ganglia usually obvious; head capsule translucent brown. Larva spinning brown cocoon inside mine or on debris.</p><p><italic>Life history</italic>. Larvae found from July to early October, possibly in two generations, but it is also possible that this represents one extended generation. Adults recorded from May to August. From larvae collected in August, the adults emerged the following year.</p></tp:treatment-sec><tp:treatment-sec sec-type="distribution" id="SECID0EA1AI"><title>Distribution.</title><p>Widespread in Eastern North America, positive records from: Canada: New Brunswick*, Ontario, Quebec, USA: Alabama*, Florida*, Kentucky, Maine, Maryland*, Massachusetts*, Mississippi*, New York, North Carolina*, Ohio, Pennsylvania, Tennessee*, Vermont* (<xref ref-type="bibr" rid="B4">Braun 1917</xref>, <xref ref-type="bibr" rid="B52">Wilkinson 1981</xref>, <xref ref-type="bibr" rid="B54">Wilkinson and Newton 1981</xref>, asterisks indicate new records).</p></tp:treatment-sec><tp:treatment-sec sec-type="DNA barcodes" id="SECID0ES1AI"><title>DNA barcodes.</title><p>We have six DNA barcodes, all with <abbrev xmlns:xlink="http://www.w3.org/1999/xlink" content-type="institution" xlink:title="Barcode Index Number" id="ABBRID0EY1AI" xlink:type="simple">BIN</abbrev><abbrev xmlns:xlink="http://www.w3.org/1999/xlink" content-type="institution" xlink:title="Barcode of Life Data Systems" id="ABBRID0E41AI" xlink:type="simple">BOLD</abbrev>: AAJ6172 (Figure <xref ref-type="fig" rid="F12">44</xref>).</p><fig id="F12" position="float" orientation="portrait"><label>Figure 44.</label><caption><p>Neighbor Joining tree of DNA barcodes of the treated species. The labels mention: Taxon name, Sample id (collection registry), hostplant (when available), Country, State or Province, <abbrev xmlns:xlink="http://www.w3.org/1999/xlink" content-type="institution" xlink:title="Barcode Index Number" id="ABBRID0EO2AI" xlink:type="simple">BIN</abbrev> number.</p></caption><graphic xmlns:xlink="http://www.w3.org/1999/xlink" xlink:href="zookeys-784-095-g012.jpg" position="float" orientation="portrait" xlink:type="simple" id="oo_228362.jpg"/></fig></tp:treatment-sec><tp:treatment-sec sec-type="remarks" id="SECID0EY2AI"><title>Remarks.</title><p>In <abbrev xmlns:xlink="http://www.w3.org/1999/xlink" content-type="institution" xlink:title="Barcode of Life Data Systems" id="ABBRID0E52AI" xlink:type="simple">BOLD</abbrev> there are two specimens from Texas with a distant but related DNA barcode (<abbrev xmlns:xlink="http://www.w3.org/1999/xlink" content-type="institution" xlink:title="Barcode of Life Data Systems" id="ABBRID0ED3AI" xlink:type="simple">BOLD</abbrev>:ABX4315); we have not yet checked whether these also belong to <italic><tp:taxon-name><tp:taxon-name-part taxon-name-part-type="genus" reg="Ectoedemia">E.</tp:taxon-name-part><tp:taxon-name-part taxon-name-part-type="species" reg="ulmella">ulmella</tp:taxon-name-part></tp:taxon-name></italic>.</p></tp:treatment-sec><tp:treatment-sec sec-type="material" id="SECID0ET3AI"><title>Material examined.</title><p><bold>Canada</bold>: 2♂, 1♀, 1 leafmine, Ontario, La Passe, e.l. 22.ii–26.iii.1971, <italic><tp:taxon-name><tp:taxon-name-part taxon-name-part-type="genus" reg="Ulmus">Ulmus</tp:taxon-name-part><tp:taxon-name-part taxon-name-part-type="species" reg="americana">americana</tp:taxon-name-part></tp:taxon-name></italic>; 4 leafmines, Ontario, Ottawa, 28.vii–7.viii.1955, <italic><tp:taxon-name><tp:taxon-name-part taxon-name-part-type="genus" reg="Ulmus">U.</tp:taxon-name-part><tp:taxon-name-part taxon-name-part-type="species" reg="americana">americana</tp:taxon-name-part></tp:taxon-name></italic>; 1♀, 5 leafmines, Ontario, Overbrook, 22.vii–7.viii.1955, <italic><tp:taxon-name><tp:taxon-name-part taxon-name-part-type="genus" reg="Ulmus">U.</tp:taxon-name-part><tp:taxon-name-part taxon-name-part-type="species" reg="americana">americana</tp:taxon-name-part></tp:taxon-name></italic>; 2 larvae, several mines, Québec, Brome-Missisquoi, St Armand, Étang Streit, 7.ix.2015, <italic><tp:taxon-name><tp:taxon-name-part taxon-name-part-type="genus" reg="Ulmus">U.</tp:taxon-name-part><tp:taxon-name-part taxon-name-part-type="species" reg="americana">americana</tp:taxon-name-part></tp:taxon-name></italic>; 4 vacated mines, Québec, Gatineau, Aylmer, Deschênes, Ottawa rivershore, 12.ix.2015, <italic><tp:taxon-name><tp:taxon-name-part taxon-name-part-type="genus" reg="Ulmus">U.</tp:taxon-name-part><tp:taxon-name-part taxon-name-part-type="species" reg="rubra">rubra</tp:taxon-name-part></tp:taxon-name></italic>; 1♂, Québec, Gatineau, Aylmer, 11.vi.1989; 1♀, ibidem, 7.vii.1989; 1♂, Québec, Gatineau, Aylmer, 48 rue Notre-Dame, 1.viii.1997; 1♂, 1♀, Québec, Gatineau, Aylmer, 18 rue Washington, 21–22.vi.1999; 3♂, 4♀, 11 leafmines, Québec, Kingsmere, 10–11.ix.1955, e.l. 12.v–17.vii.1956, <italic><tp:taxon-name><tp:taxon-name-part taxon-name-part-type="genus" reg="Ulmus">U.</tp:taxon-name-part><tp:taxon-name-part taxon-name-part-type="species" reg="rubra">rubra</tp:taxon-name-part></tp:taxon-name></italic>; 5 leafmines, Québec, Kingsmere, 1971, <italic><tp:taxon-name><tp:taxon-name-part taxon-name-part-type="genus" reg="Ulmus">U.</tp:taxon-name-part><tp:taxon-name-part taxon-name-part-type="species" reg="americana">americana</tp:taxon-name-part></tp:taxon-name></italic>; 4 leafmines, Québec, Quyon, 1969, <italic><tp:taxon-name><tp:taxon-name-part taxon-name-part-type="genus" reg="Ulmus">U.</tp:taxon-name-part><tp:taxon-name-part taxon-name-part-type="species" reg="americana">americana</tp:taxon-name-part></tp:taxon-name></italic>. <bold>United States</bold>: several vacated mines, Alabama, Monroe Co., Haines Island Park, along Alabama River, 12.x.2010, <italic><tp:taxon-name><tp:taxon-name-part taxon-name-part-type="genus" reg="Ulmus">Ulmus</tp:taxon-name-part></tp:taxon-name></italic>; several mines, Florida, Volusia Co., Lake Woodruff NWR, Mud Lake Road, 24.ix.2016, <italic><tp:taxon-name><tp:taxon-name-part taxon-name-part-type="genus" reg="Ulmus">U.</tp:taxon-name-part><tp:taxon-name-part taxon-name-part-type="species" reg="americana">americana</tp:taxon-name-part></tp:taxon-name></italic>; 1♀, Maryland, Calvert Co., Calvert, Scientists Cliffs, 2179 Bluebell Road, 3.viii.2007; vacated mines, Massachusetts, Hampshire Co., Northampton, Northampton Bikeway west of King St., 13.ix.2013, <italic><tp:taxon-name><tp:taxon-name-part taxon-name-part-type="genus" reg="Ulmus">Ulmus</tp:taxon-name-part></tp:taxon-name></italic>; several vacated mines, Mississippi, Oktibbeha Co., Black Prairie Reserve, nr 16<sup>th</sup> Section Rd, 6.x.2010, <italic><tp:taxon-name><tp:taxon-name-part taxon-name-part-type="genus" reg="Ulmus">U.</tp:taxon-name-part><tp:taxon-name-part taxon-name-part-type="species" reg="alata">alata</tp:taxon-name-part></tp:taxon-name></italic>; 1 larva, several mines, New York, Essex Co., S Wilmington, W branch Ausable river, 13.ix.2011, <italic><tp:taxon-name><tp:taxon-name-part taxon-name-part-type="genus" reg="Ulmus">U.</tp:taxon-name-part><tp:taxon-name-part taxon-name-part-type="species" reg="americana">americana</tp:taxon-name-part></tp:taxon-name></italic>; several mines, New York, Essex Co, Wilsboro, Noblewood Park, 14.ix.2011, <italic><tp:taxon-name><tp:taxon-name-part taxon-name-part-type="genus" reg="Ulmus">U.</tp:taxon-name-part><tp:taxon-name-part taxon-name-part-type="species" reg="americana">americana</tp:taxon-name-part></tp:taxon-name></italic>; 1♂, New York, Tompkins Co., Cornell Univ., e.l. 14.viii.1994, <italic><tp:taxon-name><tp:taxon-name-part taxon-name-part-type="genus" reg="Ulmus">Ulmus</tp:taxon-name-part></tp:taxon-name></italic>; 3 vacated mines, North Carolina, Haywood Co., NP Great Smoky Mts, Big Creek area, 28.ix.2010, <italic><tp:taxon-name><tp:taxon-name-part taxon-name-part-type="genus" reg="Ulmus">U.</tp:taxon-name-part><tp:taxon-name-part taxon-name-part-type="species" reg="alata">alata</tp:taxon-name-part></tp:taxon-name></italic>; 3 larvae, several mines, Tennessee, Blount Co., NP Great Smoky Mts, Rich Mountain Gap, 2.x.2010, <italic><tp:taxon-name><tp:taxon-name-part taxon-name-part-type="genus" reg="Ulmus">U.</tp:taxon-name-part><tp:taxon-name-part taxon-name-part-type="species" reg="americana">americana</tp:taxon-name-part></tp:taxon-name></italic>; 1♂, 2♀, several mines, Tennessee, Blount Co., Townsend, Laurel Valley, 3.x.2010, e.l. 11–19.iv.2011, <italic><tp:taxon-name><tp:taxon-name-part taxon-name-part-type="genus" reg="Ulmus">U.</tp:taxon-name-part><tp:taxon-name-part taxon-name-part-type="species" reg="americana">americana</tp:taxon-name-part></tp:taxon-name></italic>; 1 vacated mine, Vermont, Addison Co., Addison, Dead Creek WMA, 16.ix.2011, <italic><tp:taxon-name><tp:taxon-name-part taxon-name-part-type="genus" reg="Ulmus">U.</tp:taxon-name-part><tp:taxon-name-part taxon-name-part-type="species" reg="americana">americana</tp:taxon-name-part></tp:taxon-name></italic>; 2 vacated mines, Vermont, Chittenden Co., Burlington, Colchester Bog, C. Eiseman &amp; J. Blyth, 5.ix.2015, <italic><tp:taxon-name><tp:taxon-name-part taxon-name-part-type="genus" reg="Ulmus">U.</tp:taxon-name-part><tp:taxon-name-part taxon-name-part-type="species" reg="americana">americana</tp:taxon-name-part></tp:taxon-name></italic>.</p><p><italic>Online photographs</italic>: <bold>Canada</bold>: vacated mines, New Brunswick, York Co., Fredericton (Lincoln Trail), 9.ix.2014, Christopher Adam, <ext-link xmlns:xlink="http://www.w3.org/1999/xlink" xlink:type="simple" ext-link-type="uri" xlink:href="https://bugguide.net/node/view/1042642">https://bugguide.net/node/view/1042642</ext-link>.</p></tp:treatment-sec><tp:treatment-sec><!--Section generated to contain objects referenced in tp:taxon-treatment.--><fig id="F9" position="float" orientation="portrait"><label>Figures 34–35.</label><caption><p>North American <italic><tp:taxon-name><tp:taxon-name-part taxon-name-part-type="genus" reg="Ulmus">Ulmus</tp:taxon-name-part></tp:taxon-name></italic> feeding <tp:taxon-name><tp:taxon-name-part taxon-name-part-type="family">Nepticulidae</tp:taxon-name-part></tp:taxon-name>, adults. <bold>34</bold><italic><tp:taxon-name><tp:taxon-name-part taxon-name-part-type="genus" reg="Stigmella">Stigmella</tp:taxon-name-part><tp:taxon-name-part taxon-name-part-type="species" reg="apicialbella">apicialbella</tp:taxon-name-part></tp:taxon-name></italic>, Massachusetts, Hampshire Co., Northampton <bold>35</bold><italic><tp:taxon-name><tp:taxon-name-part taxon-name-part-type="genus" reg="Ectoedemia">Ectoedemia</tp:taxon-name-part><tp:taxon-name-part taxon-name-part-type="species" reg="ulmella">ulmella</tp:taxon-name-part></tp:taxon-name></italic>, male, Tennessee, Blount Co., Townsend. Photographs C. Eiseman, E.J. van Nieukerken.</p></caption><graphic xmlns:xlink="http://www.w3.org/1999/xlink" xlink:href="zookeys-784-095-g009.jpg" position="float" orientation="portrait" xlink:type="simple" id="oo_228359.jpg"/></fig></tp:treatment-sec><ref-list><ref id="B53"><mixed-citation xmlns:xlink="http://www.w3.org/1999/xlink" xlink:type="simple"><person-group><name name-style="western"><surname>Wilkinson</surname><given-names>C</given-names></name><name name-style="western"><surname>Scoble</surname><given-names>MJ</given-names></name></person-group> (<year>1979</year>) <article-title>The <tp:taxon-name><tp:taxon-name-part taxon-name-part-type="family">Nepticulidae</tp:taxon-name-part></tp:taxon-name> (<tp:taxon-name><tp:taxon-name-part taxon-name-part-type="order">Lepidoptera</tp:taxon-name-part></tp:taxon-name>) of Canada.</article-title><source>Memoirs of the Entomological Society of Canada</source><volume>111</volume>: <fpage>1</fpage>–<lpage>129</lpage>. <ext-link xlink:type="simple" ext-link-type="doi" xlink:href="10.4039/entm111107fv">https://doi.org/10.4039/entm111107fv</ext-link></mixed-citation></ref><ref id="B54"><mixed-citation xmlns:xlink="http://www.w3.org/1999/xlink" xlink:type="simple"><person-group><name name-style="western"><surname>Wilkinson</surname><given-names>C</given-names></name><name name-style="western"><surname>Newton</surname><given-names>PJ</given-names></name></person-group> (<year>1981</year>) <article-title>The micro-lepidopteran genus <italic><tp:taxon-name><tp:taxon-name-part taxon-name-part-type="genus">Ectoedemia</tp:taxon-name-part></tp:taxon-name></italic> Busck (<tp:taxon-name><tp:taxon-name-part taxon-name-part-type="family">Nepticulidae</tp:taxon-name-part></tp:taxon-name>) in North America.</article-title><source>Tijdschrift voor Entomologie</source><volume>124</volume>: <fpage>27</fpage>–<lpage>92</lpage>. <ext-link xlink:type="simple" ext-link-type="uri" xlink:href="http://biostor.org/reference/49899">http://biostor.org/reference/49899</ext-link></mixed-citation></ref><ref id="B4"><mixed-citation xmlns:xlink="http://www.w3.org/1999/xlink" xlink:type="simple"><person-group><name name-style="western"><surname>Braun</surname><given-names>AF</given-names></name></person-group> (<year>1917</year>) <article-title><tp:taxon-name><tp:taxon-name-part taxon-name-part-type="family">Nepticulidae</tp:taxon-name-part></tp:taxon-name> of North America.</article-title><source>Transactions of the American Entomological Society</source><volume>43</volume>: <fpage>155</fpage>–<lpage>209</lpage>. <ext-link xlink:type="simple" ext-link-type="uri" xlink:href="https://www.biodiversitylibrary.org/part/27115">https://www.biodiversitylibrary.org/part/27115</ext-link></mixed-citation></ref><ref id="B52"><mixed-citation xmlns:xlink="http://www.w3.org/1999/xlink" xlink:type="simple"><person-group><name name-style="western"><surname>Wilkinson</surname><given-names>C</given-names></name></person-group> (<year>1981</year>) <article-title>A supplement to the genus <italic><tp:taxon-name><tp:taxon-name-part taxon-name-part-type="genus">Ectoedemia</tp:taxon-name-part></tp:taxon-name></italic> Busck (<tp:taxon-name><tp:taxon-name-part taxon-name-part-type="family">Nepticulidae</tp:taxon-name-part></tp:taxon-name>: <tp:taxon-name><tp:taxon-name-part taxon-name-part-type="order">Lepidoptera</tp:taxon-name-part></tp:taxon-name>) in North America, dealing with some difficult species and also some new ones.</article-title><source>Tijdschrift voor Entomologie</source><volume>124</volume>: <fpage>93</fpage>–<lpage>110</lpage>. <ext-link xlink:type="simple" ext-link-type="uri" xlink:href="http://biostor.org/reference/49900">http://biostor.org/reference/49900</ext-link></mixed-citation></ref></ref-list></tp:taxon-treatment>
